# Supplementary material for: ﻿Broad-ranged, highly disjunct, locally rare and severely endangered: the challenging risk assessment and a global conservation strategy for Ericasicula Guss. sensu lato (Ericaceae)
Source: PhytoKeys. 2025 Mar 17;253:295–329. doi: 10.3897/phytokeys.253.121945 (PMC11933908; doi:10.3897/phytokeys.253.121945)
Supplement: Supplementary material 1 — Detailed information retrieved from the literature and from the labels of the 212 herbarium specimens examined [file phytokeys-253-295_article-121945__-s001.xlsx]

## Sheet: Sup. File 1
occurrenceID	basisOfRecord	acceptedNameUsageID	taxonID	scientificName	order	family	genus	specificEpithet	infraSpecificEpithet	taxonRank	verbatimIdentification	country	stateProvince	locality	day	month	year	verbatimEventDate	recordedBy	recordNumber	eventRemarks	institutionCode	catalogNumber	typeStatus	bibliographicCitation	occurrenceRemarks	decimalLongitude	decimalLatitude	coordinateUncertaintyInMeters	verbatimCoordinates	georeferencedBy	georeferencedDate
209	Occurrence	https://list.worldfloraonline.org/wfo-0001443399	https://www.gbif.org/species/7328023	Erica sicula subsp. sicula	Ericales	Ericaceae	Erica	sicula	sicula	subsp.	Erica sicula subsp. cyrenaica	Libya	Benghazi	Wadi Zaza				1999-2001	Y.M. El-Barasi, L.M. El-Sherif & A.M.H. Gawhari		Y.M. El-Barasi, L.M. El-Sherif & A.M.H. Gawhari				El-Barasi YM, El-Sherif IM, Gawhari AM (2003) Checklist and analysis of the flora and vegetation of Wadi Zaza at Al-Jabal Al-Akhdar (Cyrenaica, Libya). Bocconea 16(2): 1091-1105. https://www.herbmedit.org/bocconea/16-1091.pdf	El-Barasi et al. (2003)	32.38	20.5437	>1000	32.379956 N, 20.543658 E	H. El Zein in Pasta et al.	2024	Recent confirmed
182	Occurrence	https://list.worldfloraonline.org/wfo-0001443399	https://www.gbif.org/species/7328023	Erica sicula subsp. sicula	Ericales	Ericaceae	Erica	sicula	sicula	subsp.		Libya	Al Marj	Al Marj [= Barca, Barqa or Barce]			1894	1894	G. Arcangeli		G. Arcangeli				Arcangeli G (1894) Erica L. In: Compendio della Flora Italiana. 2 ed. E. Loescher, Torino, pp. 357-358.	Arcangeli (1894)	32.4983	20.8842	>1000	32.498333 N, 20.884166 E	H. El Zein in Pasta et al.	2024	Historical confirmed
212	Occurrence	https://list.worldfloraonline.org/wfo-0001443399	https://www.gbif.org/species/7328023	Erica sicula subsp. sicula	Ericales	Ericaceae	Erica	sicula	sicula	subsp.	Erica sicula subsp. cyrenaica	Libya	Al Jabal Al Akhdar	Wadi al Kuf			2014	2014	F. El Mokasabi		F. El Mokasabi				El-Mokasabi F (2014) Floristic composition and traditional uses of plant species at Wadi Alkuf, Al-Jabal Al-Akhder, Libya. American-Eurasian J. Agric. and Environ. Sci., 14(8): 685-697. https://doi.org/10.5829/idosi.aejaes.2014.14.08.12375	El Mokasabi (2014)	32.6989	21.5607	>1000	32.698857 N, 21.560660 E	H. El Zein in Pasta et al.	2024	Recent confirmed
210	Occurrence	https://list.worldfloraonline.org/wfo-0001443399	https://www.gbif.org/species/7328023	Erica sicula subsp. sicula	Ericales	Ericaceae	Erica	sicula	sicula	subsp.	Erica sicula subsp. cyrenaica	Libya	Al Marj	Wadi Haboon				2005-2011	G.T. El Rabiai & M. Al Tira		G.T. El Rabiai & M. Al Tira				El Rabiai GT, Al Tira M (2015) Checklist of the Flora of Wadi Haboon at Al Jabal Al Akhdar (Cyrenaica, Libya). International Journal of Pharmacy and Life Sciences, 6(8-9): 4661-4665.	El Rabiai and Al Tira (2015)	32.7494	21.1503	>1000	32.749366 N, 21.150259 E	H. El Zein in Pasta et al.	2024	Recent confirmed
190	PreservedSpecimen	https://list.worldfloraonline.org/wfo-0001443399	https://www.gbif.org/species/7328023	Erica sicula subsp. sicula	Ericales	Ericaceae	Erica	sicula	sicula	subsp.	Pentapera sicula (Guss.) Klotzsch	Libya	Derna	Cyrenaica in rupibus calcareis faucium amnis Derna (= limestone cliffs at the mouth of river Derna), 300 m, Calyx et corolla pallide rosei	25	4	1938	25.04.1938	D.R. Maire et M. Weiller		D.R. Maire et M. Weiller Iter Libycum, Herbier de l’Afrique du Nord n. 1009	P	P04506822			P04506822	32.7636	22.6361	>1000	32.763611 N, 22.63611111 E	H. El Zein in Pasta et al.	2024	Historical confirmed
172	PreservedSpecimen	https://list.worldfloraonline.org/wfo-0001443399	https://www.gbif.org/species/7328023	Erica sicula subsp. sicula	Ericales	Ericaceae	Erica	sicula	sicula	subsp.	[Erica sicula]	Libya	Derna	Derna			1881	1881	G. Haimann		G. Haimann	RO			Durand E, Baratte G (1910) Pentapera. Florae Libycae Prodromus. Ou Catalogue raisonné des plantes de Tripolitaine. Imprimerie Romet, Froreisen successeur, Genève, p. 158.	RO [Erbario Generale, n.d.], Durand and Baratte (1910)	32.7636	22.6361	>1000	32.763611 N, 22.63611111 E	H. El Zein in Pasta et al.	2024	Historical confirmed
173	Occurrence	https://list.worldfloraonline.org/wfo-0001443399	https://www.gbif.org/species/7328023	Erica sicula subsp. sicula	Ericales	Ericaceae	Erica	sicula	sicula	subsp.	[Erica sicula]	Libya	Derna	Derna			1881	1881	G. Haimann		G. Haimann				Durand E, Baratte G (1910) Pentapera. Florae Libycae Prodromus. Ou Catalogue raisonné des plantes de Tripolitaine. Imprimerie Romet, Froreisen successeur, Genève, p. 158.	RO [Erbario Generale, n.d.], Durand and Baratte (1910)	32.7636	22.6361	>1000	32.763611 N, 22.63611111 E	H. El Zein in Pasta et al.	2024	Historical confirmed
174	Occurrence	https://list.worldfloraonline.org/wfo-0001443399	https://www.gbif.org/species/7328023	Erica sicula subsp. sicula	Ericales	Ericaceae	Erica	sicula	sicula	subsp.	[Erica sicula]	Libya	Derna	Derna			1881	1881	G. Haimann		G. Haimann				Durand E, Baratte G (1910) Pentapera. Florae Libycae Prodromus. Ou Catalogue raisonné des plantes de Tripolitaine. Imprimerie Romet, Froreisen successeur, Genève, p. 158.	RO [Erbario Generale, n.d.], Durand and Baratte (1910)	32.7636	22.6361	>1000	32.763611 N, 22.63611111 E	H. El Zein in Pasta et al.	2024	Historical confirmed
183	Occurrence	https://list.worldfloraonline.org/wfo-0001443399	https://www.gbif.org/species/7328023	Erica sicula subsp. sicula	Ericales	Ericaceae	Erica	sicula	sicula	subsp.	Pentapera sicula	Libya	Derna	Wadi Derna, same as Derna				Before 1912	? Longa		? Longa				Pampanini R (1912) Un manipolo di piante della Cirenaica. Bullettino della Società Botanica Italiana 1912: 115-123; Béguinot A, Vaccari A (1913a) Contributo alla Flora della Libia in base a piante raccolte dall’ottobre 1911 al luglio 1912. Ministero degli Affari Esteri, Monografie e Rapporti Coloniali, Roma, 16: 1-70+ IX Plates.	Pampanini (1912), Béguinot and Vaccari (1913a)	32.7636	22.6361	>1000	32.763611 N, 22.63611111 E	H. El Zein in Pasta et al.	2024	Historical confirmed
181	PreservedSpecimen	https://list.worldfloraonline.org/wfo-0001443399	https://www.gbif.org/species/7328023	Erica sicula subsp. sicula	Ericales	Ericaceae	Erica	sicula	sicula	subsp.	Erica sicula Guss.	Libya	Derna	Derna	3	5	1887	03.05.1887	P. Taubert		P. Taubert Iter cyrenaicum 1887 n. 525 III. 969	P	P04557597			P04557597	32.7636	22.6361	>1000	32.763611 N, 22.63611111 E	H. El Zein in Pasta et al.	2024	Historical confirmed
179	PreservedSpecimen	https://list.worldfloraonline.org/wfo-0001443399	https://www.gbif.org/species/7328023	Erica sicula subsp. sicula	Ericales	Ericaceae	Erica	sicula	sicula	subsp.	Erica sicula Guss.	Libya	Derna	Derna			1887	18.04.1887 and 14.05.1887	P. Taubert		P. Taubert Iter cyrenaicum 1887 n. 525 III. 969 and n. 415 [two specimens collected in two different dates]	P	P04557598			P04557598	32.7636	22.6361	>1000	32.763611 N, 22.63611111 E	H. El Zein in Pasta et al.	2024	Historical confirmed
175	PreservedSpecimen	https://list.worldfloraonline.org/wfo-0001443399	https://www.gbif.org/species/7328023	Erica sicula subsp. sicula	Ericales	Ericaceae	Erica	sicula	sicula	subsp.	Pentapera sicula (Guss.) Kl.	Libya	Derna	Derna	18	4	1887	18.04.1887	P. Taubert		P. Taubert, Iter Cyrenaicum 1887 auspice W. Barbey 415	P	P04932651		Durand E, Baratte G (1910) Pentapera. Florae Libycae Prodromus. Ou Catalogue raisonné des plantes de Tripolitaine. Imprimerie Romet, Froreisen successeur, Genève, p. 158.	P04932651, Durand and Baratte (1910)	32.7636	22.6361	>1000	32.763611 N, 22.63611111 E	H. El Zein in Pasta et al.	2024	Historical confirmed
176	PreservedSpecimen	https://list.worldfloraonline.org/wfo-0001443399	https://www.gbif.org/species/7328023	Erica sicula subsp. sicula	Ericales	Ericaceae	Erica	sicula	sicula	subsp.	Pentapera sicula (Guss.) Kl.	Libya	Derna	Derna	18	4	1887	18.04.1887	P. Taubert		P. Taubert, Iter Cyrenaicum 1887 auspice W. Barbey 415	P	P04932652		Durand E, Baratte G (1910) Pentapera. Florae Libycae Prodromus. Ou Catalogue raisonné des plantes de Tripolitaine. Imprimerie Romet, Froreisen successeur, Genève, p. 158.	P04932652, Durand and Baratte (1910)	32.7636	22.6361	>1000	32.763611 N, 22.63611111 E	H. El Zein in Pasta et al.	2024	Historical confirmed
180	PreservedSpecimen	https://list.worldfloraonline.org/wfo-0001443399	https://www.gbif.org/species/7328023	Erica sicula subsp. sicula	Ericales	Ericaceae	Erica	sicula	sicula	subsp.	Pentapera sicula Kl.	Libya	Derna	Derna	3	5	1887	03.05.1887	P. Taubert		P. Taubert, Iter Cyrenaicum 1887 auspice W. Barbey 525	P	P04932650			P04932650	32.7636	22.6361	>1000	32.763611 N, 22.63611111 E	H. El Zein in Pasta et al.	2024	Historical confirmed
184	Occurrence	https://list.worldfloraonline.org/wfo-0001443399	https://www.gbif.org/species/7328023	Erica sicula subsp. sicula	Ericales	Ericaceae	Erica	sicula	sicula	subsp.	Pentapera sicula	Libya	Al Qubbah	Gouba [today’s Al Qubbah, = El Gubba, Quba, Al Qubah]				Before 1912	A. Vaccari		A. Vaccari				Pampanini R (1912) Un manipolo di piante della Cirenaica. Bullettino della Società Botanica Italiana 1912: 115-123; Béguinot A, Vaccari A (1913a) Contributo alla Flora della Libia in base a piante raccolte dall’ottobre 1911 al luglio 1912. Ministero degli Affari Esteri, Monografie e Rapporti Coloniali, Roma, 16: 1-70+ IX Plates.	Pampanini (1912), Béguinot and Vaccari (1913a)	32.7667	22.25	>1000	32.766666 N, 22.250 E	H. El Zein in Pasta et al.	2024	Historical not confirmed
214	PreservedSpecimen	https://list.worldfloraonline.org/wfo-0001443399	https://www.gbif.org/species/7328023	Erica sicula subsp. sicula	Ericales	Ericaceae	Erica	sicula	sicula	subsp.	Erica sicula subsp. cyrenaica	Libya	Al Jabal Al Akhdar	Wardamah, iğne yapraklı orman (= coniferous forest), alt. 500-550 m	29	7	2017	29.07.2017	H.Y. Omar	1064	Leg.: H.Y. Omar 1064, Det. H.Y. Omar 2019	GAZI	GAZI40204		Omar HY (2019a) El Bayda-Labraq (El-Cebel El-Akdar / Libya) Florası [= Flora of El Bayda-Labraq (El-Jebel El-Akhdar / Libya)]. PhD Thesis, Gazı University (Ankara), 137 pp. (in Turkish); Omar HY (2019b) El Bayda-Lamluda (El-Cebel El-Akdar / Libya) Florası [= Flora of El Bayda-Lamluda (El-Jebel El-Akhdar / Libya)]. Bağbahçe Bilim Dergisi 6(3): 56-75 (in Turkish).	GAZI40204, Omar (2019a-b)	32.81	21.8016	>1000	32.810024 N, 21.801615 E	H. El Zein in Pasta et al.	2024	Historical confirmed
208	PreservedSpecimen	https://list.worldfloraonline.org/wfo-0001443399	https://www.gbif.org/species/7328023	Erica sicula subsp. sicula	Ericales	Ericaceae	Erica	sicula	sicula	subsp.	Erica sicula subsp. cyrenaica	Libya	Al Jabal Al Akhdar	Cyrenaica: Jbel Akhdar: Shahhat [= Cyrene]-Apollonia road, on plateau overlooking Wadi Hulah, alt. 285 m; Plateau; limestone (karst) with terra rossa soils, Juniperus macchie scrub. Woody based herb to 30 cm; flowers pink	24	4	2009	24.04.2009	R. Essokne, J. Firebrace & M. Hall	MH 3111	R. Essokne, J. Firebrace & M. Hall MH 3111	E	E00839997			E00839997	32.8213	21.8368	>1000	32.821311 N, 21.836815 E	H. El Zein in Pasta et al.	2024	Recent confirmed
215	PreservedSpecimen	https://list.worldfloraonline.org/wfo-0001443399	https://www.gbif.org/species/7328023	Erica sicula subsp. sicula	Ericales	Ericaceae	Erica	sicula	sicula	subsp.	Erica sicula subsp. cyrenaica	Libya	Al Jabal Al Akhdar	‘Shehata’ [= Shahhat, Cyrene], 500-550 m, iğne yapraklı orman (= coniferous forest)	5	8	2017	05.08.2017	H.Y. Omar		Leg. H.Y. Omar 1096	GAZI			Omar HY (2019a) El Bayda-Labraq (El-Cebel El-Akdar / Libya) Florası [= Flora of El Bayda-Labraq (El-Jebel El-Akhdar / Libya)]. PhD Thesis, Gazı University (Ankara), 137 pp. (in Turkish); Omar HY (2019b) El Bayda-Lamluda (El-Cebel El-Akdar / Libya) Florası [= Flora of El Bayda-Lamluda (El-Jebel El-Akhdar / Libya)]. Bağbahçe Bilim Dergisi 6(3): 56-75 (in Turkish).	GAZI [n.d., not seen], Omar (2019a-b)	32.8292	21.8727	>1000	32.829166 N, 21.87265 E	H. El Zein in Pasta et al.	2024	Historical confirmed
197	PreservedSpecimen	https://list.worldfloraonline.org/wfo-0001443399	https://www.gbif.org/species/7328023	Erica sicula subsp. sicula	Ericales	Ericaceae	Erica	sicula	sicula	subsp.	Pentapera sicula Klotzsch	Libya	Al Qubbah	‘Argub el-Abiad [=Urqub al Abyad], Gebel Akhdar, near Susa to the south, along the road to Shahhat (the ancient Cyrene, authors’ note)	19	1	1967	19.01.1967	L. Boulos		L. Boulos, 1237	LD	LD1577337			LD1577337	32.851	22.1297	>1000	32.851013 N, 22.129749 E	H. El Zein in Pasta et al.	2024	Historical not confirmed
202	PreservedSpecimen	https://list.worldfloraonline.org/wfo-0001443399	https://www.gbif.org/species/7328023	Erica sicula subsp. sicula	Ericales	Ericaceae	Erica	sicula	sicula	subsp.	Pentapera sicula Klotzsch	Libya	Al Qubbah	Wadi Qala’a, above El-Hilal, Gebel Akhdar, 350-550 m a.s.l.	27	3	1970	27.03.1970	L. Boulos		L. Boulos	L	L2594951		Siddiqi MA (1978) Erica sicula. In: Jafri SMH, El-Gadi AA (Eds), Flora of Libya, Vol. 54. Ericaceae. Faculty of Science, Department of Botany, Al-Faateh University, Tripoli, pp. 4-5.	L2594951, Siddiqi (1978)	32.8691	22.1581	>1000	32.86913888 N, 22.15805555 E	H. El Zein in Pasta et al.	2024	Historical not confirmed
192	PreservedSpecimen	https://list.worldfloraonline.org/wfo-0001443399	https://www.gbif.org/species/7328023	Erica sicula subsp. sicula	Ericales	Ericaceae	Erica	sicula	sicula	subsp.	Erica sicula Guss.	Libya	Derna	Ra’s al Helal [= al Hilāl], Darnah [= Derna], Libya				1952-1956	O. Brittan		Miss Olive Brittan	BM	BM000915301			BM000915301	32.8691	22.1581	>1000	32.86913888 N, 22.15805555 E	H. El Zein in Pasta et al.	2024	Historical not confirmed
193	PreservedSpecimen	https://list.worldfloraonline.org/wfo-0001443399	https://www.gbif.org/species/7328023	Erica sicula subsp. sicula	Ericales	Ericaceae	Erica	sicula	sicula	subsp.	Erica sicula Guss.	Libya	Derna	Ra’s al Helal [= al Hilāl], Darnah [= Derna], Libya	14	4	1954	14.04.1954	K. MacKinnon Guichard		Mr. Kenneth MacKinnon Guichard	BM	BM000915300			BM000915300	32.8691	22.1581	>1000	32.86913888 N, 22.15805555 E	H. El Zein in Pasta et al.	2024	Historical not confirmed
201	PreservedSpecimen	https://list.worldfloraonline.org/wfo-0001443399	https://www.gbif.org/species/7328023	Erica sicula subsp. sicula	Ericales	Ericaceae	Erica	sicula	sicula	subsp.	Erica sicula	Libya	Derna	Wadi Qala’a above Ra’s al Hilāl, 500 m, limestone rocks flat & sloping; erect 1-2 ft. shrub, flowers pale pink	27	3	1970	27.03.1970	P.H. Davis	50104	P.H. Davis 50104	ULT			Siddiqi MA (1978) Erica sicula. In: Jafri SMH, El-Gadi AA (Eds), Flora of Libya, Vol. 54. Ericaceae. Faculty of Science, Department of Botany, Al-Faateh University, Tripoli, pp. 4-5.	ULT [n.d.], Siddiqi (1978)	32.8691	22.1581	>1000	32.86913888 N, 22.15805555 E	H. El Zein in Pasta et al.	2024	Historical not confirmed
204	PreservedSpecimen	https://list.worldfloraonline.org/wfo-0001443399	https://www.gbif.org/species/7328023	Erica sicula subsp. sicula	Ericales	Ericaceae	Erica	sicula	sicula	subsp.	Erica sicula subsp. cyrenaica	Libya	Al Jabal Al Akhdar	sopra (= above) Apollonia [= Marsa Susa]	13	5	1974	13.05.1974	S. Brullo & F. Furnari		Brullo & Furnari	CAT		[holotype, n.d., specimen not seen]	Brullo S, Furnari F (1979) Note tassonomiche e nomenclaturali sulla flora della Cirenaica (Libia). Webbia 34(1): 155-174. https://www.tandfonline.com/doi/abs/10.1080/00837792.1979.10670168	CAT [holotype, n.d., specimen not seen], Brullo & Furnari (1979)	32.8802	21.9604	>1000	32.880205 N, 21.960405 E	H. El Zein in Pasta et al.	2024	Historical confirmed
188	PreservedSpecimen	https://list.worldfloraonline.org/wfo-0001443399	https://www.gbif.org/species/7328023	Erica sicula subsp. sicula	Ericales	Ericaceae	Erica	sicula	sicula	subsp.	Pentapera sicula (Guss.) Klotzsch	Libya	Al Jabal Al Akhdar	In rupibus calcareis supra Apollonia [= Marsa Susa], 300 m	22	4	1938	22.04.1938	D.R. Maire et M. Weiller	1008	D.R. Maire et M. Weiller Iter Libycum 1938 n. 1008	P	P004932653			P004932653	32.8802	21.9604	>1000	32.880205 N, 21.960405 E	H. El Zein in Pasta et al.	2024	Historical confirmed
189	PreservedSpecimen	https://list.worldfloraonline.org/wfo-0001443399	https://www.gbif.org/species/7328023	Erica sicula subsp. sicula	Ericales	Ericaceae	Erica	sicula	sicula	subsp.	Pentapera sicula (Guss.) Klotzsch	Libya	Al Jabal Al Akhdar	In rupibus calcareis supra Apollonia [= Marsa Susa], 300 m, calyx et corolla pallide rosei	22	4	1938	22.04.1938	D.R. Maire et M. Weiller	1008	D.R. Maire et M. Weiller Iter Libycum 1938 n. 1008	P	P04506821			P04506821	32.8802	21.9604	>1000	32.880205 N, 21.960405 E	H. El Zein in Pasta et al.	2024	Historical confirmed
194	PreservedSpecimen	https://list.worldfloraonline.org/wfo-0001443399	https://www.gbif.org/species/7328023	Erica sicula subsp. sicula	Ericales	Ericaceae	Erica	sicula	sicula	subsp.	Erica sicula Guss.	Libya	Al Jabal Al Akhdar	Apollonia [= Marsa Susa], Libya	1	8	1957	01.08.1957	K. MacKinnon Guichard		Mr. Kenneth MacKinnon Guichard	BM	BM000915299			BM000915299	32.8802	21.9604	>1000	32.880205 N, 21.960405 E	H. El Zein in Pasta et al.	2024	Historical confirmed
191	PreservedSpecimen	https://list.worldfloraonline.org/wfo-0001443399	https://www.gbif.org/species/7328023	Erica sicula subsp. sicula	Ericales	Ericaceae	Erica	sicula	sicula	subsp.	Erica sicula Guss.	Libya	Al Jabal Al Akhdar	Apollonia [= Marsa Susa] Libya	4	4	1939	04.04.1939	N.Y. Sandwith & N.D. Simpson		N.Y. Sandwith & N.D. Simpson	BM	BM000915302			BM000915302	32.8802	21.9604	>1000	32.880205 N, 21.960405 E	H. El Zein in Pasta et al.	2024	Historical confirmed
185	PreservedSpecimen	https://list.worldfloraonline.org/wfo-0001443399	https://www.gbif.org/species/7328023	Erica sicula subsp. sicula	Ericales	Ericaceae	Erica	sicula	sicula	subsp.	Pentapera sicula	Libya	Al Jabal Al Akhdar	Marsa Susa [= Apollonia]		6	1913	6.1913	A. Vaccari		A. Vaccari	RO			Béguinot A, Vaccari A (1913b) Terzo contributo alla Flora della Libia. Annali di Botanica 12(1) [1912]: 87-149; Omar HY (2019a) El Bayda-Labraq (El-Cebel El-Akdar / Libya) Florası [= Flora of El Bayda-Labraq (El-Jebel El-Akhdar / Libya)]. PhD Thesis, Gazı University (Ankara), 137 pp. (in Turkish).	RO [Erbario Generale, n.d.], Béguinot and Vaccari (1913b), Omar (2019a)	32.8802	21.9604	>1000	32.880205 N, 21.960405 E	H. El Zein in Pasta et al.	2024	Historical confirmed
213	PreservedSpecimen	https://list.worldfloraonline.org/wfo-0001443399	https://www.gbif.org/species/7328023	Erica sicula subsp. sicula	Ericales	Ericaceae	Erica	sicula	sicula	subsp.	Erica sicula subsp. cyrenaica	Libya	Al Jabal Al Akhdar	Sousse [= Marsa Susa], maki (= maquis), alt. 180-195 m	9	8	2016	09.08.2016	H.Y. Omar		Leg.: H.Y. Omar 1040 and 1046 (not seen), Det.: H.Y. Omar 2019	GAZI	GAZI42203		Omar HY (2019a) El Bayda-Labraq (El-Cebel El-Akdar / Libya) Florası [= Flora of El Bayda-Labraq (El-Jebel El-Akhdar / Libya)]. PhD Thesis, Gazı University (Ankara), 137 pp. (in Turkish); Omar HY (2019b) El Bayda-Lamluda (El-Cebel El-Akdar / Libya) Florası [= Flora of El Bayda-Lamluda (El-Jebel El-Akhdar / Libya)]. Bağbahçe Bilim Dergisi 6(3): 56-75 (in Turkish).	GAZI42203, Omar (2019a-b)	32.8853	21.9206	>1000	32.885333 N, 21.920600 E	H. El Zein in Pasta et al.	2024	Historical confirmed
203	PreservedSpecimen	https://list.worldfloraonline.org/wfo-0001443399	https://www.gbif.org/species/7328023	Erica sicula subsp. sicula	Ericales	Ericaceae	Erica	sicula	sicula	subsp.	Erica sicula	Libya	Al Qubbah	Wadi al Mahbool [also Mahboul], coastal road from Baida to Derna, shrubby & woody, pink flowers	1	3	1973	01.03.1973	S.I. Ali		S.I. Ali 1130. 1158	ULT			Siddiqi MA (1978) Erica sicula. In: Jafri SMH, El-Gadi AA (Eds), Flora of Libya, Vol. 54. Ericaceae. Faculty of Science, Department of Botany, Al-Faateh University, Tripoli, pp. 4-5.	ULT [n.d.], Siddiqi (1978)	32.8906	22.1028	>1000	32.890598 N, 22.102757 E	H. El Zein in Pasta et al.	2024	Historical not confirmed
106	PreservedSpecimen	https://list.worldfloraonline.org/wfo-0001443399	https://www.gbif.org/species/7328023	Erica sicula subsp. sicula	Ericales	Ericaceae	Erica	sicula	sicula	subsp.	Pentapera sicula (Guss.) Klotzsch var. libanotica Barb.	Lebanon	Jbeil District	Afqa [= Afka], ‘under the river catchment’	10	6	1935	10.06.1935	P. Mouterde		P. Mouterde	G	G00105637		Mouterde P (1983) Pentapera sicula. Nouvelle Flore du Liban et de la Syrie. Vol. 3. Editions de l’Imprimerie catholique, Beyrouth, p. 3.	G00105637, Mouterde (1983)	34.0667	35.8946	>1000	34.066717 N, 35.89459 E	H. El Zein in Pasta et al.	2024	Historical confirmed
108	PreservedSpecimen	https://list.worldfloraonline.org/wfo-0001443399	https://www.gbif.org/species/7328023	Erica sicula subsp. sicula	Ericales	Ericaceae	Erica	sicula	sicula	subsp.	Pentapera sicula (Guss.) Klotzsch var. libanotica Barb.	Lebanon	Jbeil District	Afka	13	5	1951	13.05.1951			n.a.	G	G00105634			G00105634	34.0667	35.8946	>1000	34.066717 N, 35.89459 E	H. El Zein in Pasta et al.	2024	Historical confirmed
100	Occurrence	https://list.worldfloraonline.org/wfo-0001443399	https://www.gbif.org/species/7328023	Erica sicula subsp. sicula	Ericales	Ericaceae	Erica	sicula	sicula	subsp.	Pentapera sicula (Guss.) Klotzsch var. libanotica Barb.	Lebanon	Jbeil District	Nahr Ibrahim Gorges, sous usine electrique			1932	1932	brother J. Louis		brother J. Louis				Mouterde P (1983) Pentapera sicula. Nouvelle Flore du Liban et de la Syrie. Vol. 3. Editions de l’Imprimerie catholique, Beyrouth, p. 3.	Mouterde (1983)	34.0749	35.7365	>1000	34.074903 N, 35.736547 E	H. El Zein in Pasta et al.	2024	Historical confirmed
97	PreservedSpecimen	https://list.worldfloraonline.org/wfo-0001443399	https://www.gbif.org/species/7328023	Erica sicula subsp. sicula	Ericales	Ericaceae	Erica	sicula	sicula	subsp.	Pentapera sicula (Guss.) Klotzsch var. libanotica Barb.	Lebanon	Jbeil District	dans la gorge du Nahr Ibrahim (Liban)	21	2	1932	21.02.1932	R. Gombault		Herbier Gombault: Plantes des Etats de Syrie, du Liban, de Lattaquié et du Djebel Druze	P	P05244754		Mouterde P (1983) Pentapera sicula. Nouvelle Flore du Liban et de la Syrie. Vol. 3. Editions de l’Imprimerie catholique, Beyrouth, p. 3.	P05244754, Mouterde (1983)	34.0749	35.7365	>1000	34.074903 N, 35.736547 E	H. El Zein in Pasta et al.	2024	Historical confirmed
98	PreservedSpecimen	https://list.worldfloraonline.org/wfo-0001443399	https://www.gbif.org/species/7328023	Erica sicula subsp. sicula	Ericales	Ericaceae	Erica	sicula	sicula	subsp.	Pentapera sicula (Guss.) Klotzsch var. libanotica Barb.	Lebanon	Jbeil District	dans la gorge du Nahr Ibrahim (Liban)	21	2	1932	21.02.1932	R. Gombault		Herbier Gombault: Plantes des Etats de Syrie, du Liban, de Lattaquié et du Djebel Druze	P	P005244757		Mouterde P (1983) Pentapera sicula. Nouvelle Flore du Liban et de la Syrie. Vol. 3. Editions de l’Imprimerie catholique, Beyrouth, p. 3.	P005244757, Mouterde (1983)	34.0749	35.7365	>1000	34.074903 N, 35.736547 E	H. El Zein in Pasta et al.	2024	Historical confirmed
99	PreservedSpecimen	https://list.worldfloraonline.org/wfo-0001443399	https://www.gbif.org/species/7328023	Erica sicula subsp. sicula	Ericales	Ericaceae	Erica	sicula	sicula	subsp.	Pentapera sicula (Guss.) Klotzsch var. libanotica Barb.	Lebanon	Jbeil District	dans la gorge du Nahr Ibrahim (Liban)	21	2	1932	21.02.1932	R. Gombault		Herbier Gombault: Plantes des Etats de Syrie, du Liban, de Lattaquié et du Djebel Druze	P	P05244759		Mouterde P (1983) Pentapera sicula. Nouvelle Flore du Liban et de la Syrie. Vol. 3. Editions de l’Imprimerie catholique, Beyrouth, p. 3.	P05244759, Mouterde (1983)	34.0749	35.7365	>1000	34.074903 N, 35.736547 E	H. El Zein in Pasta et al.	2024	Historical confirmed
101	Occurrence	https://list.worldfloraonline.org/wfo-0001443399	https://www.gbif.org/species/7328023	Erica sicula subsp. sicula	Ericales	Ericaceae	Erica	sicula	sicula	subsp.	Pentapera sicula (Guss.) Klotzsch var. libanotica Barb.	Lebanon	Jbeil District	Nahr Ibrahim Gorges, sous usine electrique			1932	1932	J. Thiébaut		J. Thiébaut				Mouterde P (1983) Pentapera sicula. Nouvelle Flore du Liban et de la Syrie. Vol. 3. Editions de l’Imprimerie catholique, Beyrouth, p. 3.	Mouterde (1983)	34.0749	35.7365	>1000	34.074903 N, 35.736547 E	H. El Zein in Pasta et al.	2024	Historical confirmed
107	PreservedSpecimen	https://list.worldfloraonline.org/wfo-0001443399	https://www.gbif.org/species/7328023	Erica sicula subsp. sicula	Ericales	Ericaceae	Erica	sicula	sicula	subsp.	Pentapera sicula (Guss.) Klotzsch var. libanotica Barb.	Lebanon	Jbeil District	Nahr Ibrahim	14	4	1949	14.04.1949	P. Mouterde		P. Mouterde	G	G00105643			G00105643	34.0749	35.7365	>1000	34.074903 N, 35.736547 E	H. El Zein in Pasta et al.	2024	Historical confirmed
111	PreservedSpecimen	https://list.worldfloraonline.org/wfo-0001443399	https://www.gbif.org/species/7328023	Erica sicula subsp. sicula	Ericales	Ericaceae	Erica	sicula	sicula	subsp.	Pentapera sicula (Guss.) Klotzsch var. libanotica Barb.	Lebanon	Jbeil District	Nahr Ibrahim	29	3	1955	29.03.1955	P. Mouterde		P. Mouterde	G	G00105642		Mouterde P (1983) Pentapera sicula. Nouvelle Flore du Liban et de la Syrie. Vol. 3. Editions de l’Imprimerie catholique, Beyrouth, p. 3.	G00105642, Mouterde (1983)	34.0749	35.7365	>1000	34.074903 N, 35.736547 E	H. El Zein in Pasta et al.	2024	Historical confirmed
113	PreservedSpecimen	https://list.worldfloraonline.org/wfo-0001443399	https://www.gbif.org/species/7328023	Erica sicula subsp. sicula	Ericales	Ericaceae	Erica	sicula	sicula	subsp.	Pentapera sicula (Guss.) Klotzsch var. libanotica Barb.	Lebanon	Jbeil District	Nahr Ibrahim	7	3	1962	07.03.1962	P. Mouterde		P. Mouterde	G	G00105636			G00105636	34.0749	35.7365	>1000	34.074903 N, 35.736547 E	H. El Zein in Pasta et al.	2024	Historical confirmed
114	PreservedSpecimen	https://list.worldfloraonline.org/wfo-0001443399	https://www.gbif.org/species/7328023	Erica sicula subsp. sicula	Ericales	Ericaceae	Erica	sicula	sicula	subsp.	Pentapera sicula (Guss.) Klotzsch var. libanotica Barb.	Lebanon	Jbeil District	Nahr Ibrahim	11	5	1964	11.05.1964	P. Mouterde		P. Mouterde	G	G00105640			G00105640	34.0749	35.7365	>1000	34.074903 N, 35.736547 E	H. El Zein in Pasta et al.	2024	Historical confirmed
115	PreservedSpecimen	https://list.worldfloraonline.org/wfo-0001443399	https://www.gbif.org/species/7328023	Erica sicula subsp. sicula	Ericales	Ericaceae	Erica	sicula	sicula	subsp.	Pentapera sicula (Guss.) Klotzsch var. libanotica Barb.	Lebanon	Jbeil District	Nahr Ibrahim	4	5	1966	04.05.1966	P. Mouterde		P. Mouterde	G	G00105639			G00105639	34.0749	35.7365	>1000	34.074903 N, 35.736547 E	H. El Zein in Pasta et al.	2024	Historical confirmed
112	PreservedSpecimen	https://list.worldfloraonline.org/wfo-0001443399	https://www.gbif.org/species/7328023	Erica sicula subsp. sicula	Ericales	Ericaceae	Erica	sicula	sicula	subsp.	Pentapera sicula (Guss.) Klotzsch var. libanotica Barb.	Lebanon	Jbeil District	Nahr Ibrahim				22.12.1957 and 04.03.1964	P. Mouterde		P. Mouterde [two specimens collected in two different dates]	G	G00105641			G00105641 [n.d.]	34.0749	35.7365	>1000	34.074903 N, 35.736547 E	H. El Zein in Pasta et al.	2024	Historical confirmed
109	PreservedSpecimen	https://list.worldfloraonline.org/wfo-0001443399	https://www.gbif.org/species/7328023	Erica sicula subsp. sicula	Ericales	Ericaceae	Erica	sicula	sicula	subsp.	Pentapera sicula (Guss.) Klotzsch var. libanotica Barb.	Lebanon	Jbeil District	Nahr Ibrahim	30	3	1953	30.03.1953	H.A. Pabot		Pabot	G	G00105645		Mouterde P (1983) Pentapera sicula. Nouvelle Flore du Liban et de la Syrie. Vol. 3. Editions de l’Imprimerie catholique, Beyrouth, p. 3.	G00105645, Mouterde (1983)	34.0749	35.7365	>1000	34.074903 N, 35.736547 E	H. El Zein in Pasta et al.	2024	Historical confirmed
110	PreservedSpecimen	https://list.worldfloraonline.org/wfo-0001443399	https://www.gbif.org/species/7328023	Erica sicula subsp. sicula	Ericales	Ericaceae	Erica	sicula	sicula	subsp.	Pentapera sicula (Guss.) Klotzsch var. libanotica Barb.	Lebanon	Jbeil District	Nahr Ibrahim	25	3	1954	25.03.1954	H.A. Pabot		Pabot	G	G00105644		Mouterde P (1983) Pentapera sicula. Nouvelle Flore du Liban et de la Syrie. Vol. 3. Editions de l’Imprimerie catholique, Beyrouth, p. 3.	G00105644, Mouterde (1983)	34.0749	35.7365	>1000	34.074903 N, 35.736547 E	H. El Zein in Pasta et al.	2024	Historical confirmed
116	Occurrence	https://list.worldfloraonline.org/wfo-0001443399	https://www.gbif.org/species/7328023	Erica sicula subsp. sicula	Ericales	Ericaceae	Erica	sicula	sicula	subsp.	Pentapera sicula (Guss.) Klotzsch var. libanotica Barb.	Lebanon	Jbeil District	Chouwen			2001	2001	G. & H. Tohmé		G. & H. Tohmé				Tohmé G, Tohmé H (2014) Illustrated Flora of Lebanon. 2nd Edition. CNRS Lebanon Publications, 610 pp.	Tohmé and Tohmé (2014)	34.0786	35.7836	>1000	34.07857326 N, 35.78364819 E	H. El Zein in Pasta et al.	2024	Recent confirmed
117	Occurrence	https://list.worldfloraonline.org/wfo-0001443399	https://www.gbif.org/species/7328023	Erica sicula subsp. sicula	Ericales	Ericaceae	Erica	sicula	sicula	subsp.	Pentapera sicula (Guss.) Klotzsch var. libanotica Barb.	Lebanon	Jbeil District	Janna [= Janne]			2014	2014	J. Stephan		J. Stephan				Stephan J, El Zein H, Bou Dagher Kharrat M (2017) Erica sicula subsp. libanotica (Barb.-Boiss. & Barbey) P.F. Stevens. IUCN, IUCN Assessment for Lebanon National Red List Flora.	Stephan et al. (2017)	34.0795	35.8362	<10	34.079533 N, 35.836168 E	H. El Zein in Pasta et al.	2024	Recent not confirmed
95	PreservedSpecimen	https://list.worldfloraonline.org/wfo-0001443399	https://www.gbif.org/species/7328023	Erica sicula subsp. sicula	Ericales	Ericaceae	Erica	sicula	sicula	subsp.	Erica sicula Guss.	Lebanon	Jbeil District	Al Farat Leb.[anon]		4		4.1908	G. Post		G. Post	G	G001056622		Post G, Dinsmore JE (1932) Pentapera. Flora of Syria, Palestine and Sinai, from the Taurus to Ras Muhammas and from the Mediterranean Sea to the Syrian desert. Second edition. American Press of Beirut, Beirut, p. 509.	G001056622, Post and Dinsmore (1932)	34.0867	35.7842	>1000	34.086678 N, 35.784175 E	H. El Zein in Pasta et al.	2024	Historical not confirmed
94	PreservedSpecimen	https://list.worldfloraonline.org/wfo-0001443399	https://www.gbif.org/species/7328023	Erica sicula subsp. sicula	Ericales	Ericaceae	Erica	sicula	sicula	subsp.	Erica sicula Guss.	Lebanon	Jbeil District	[…]falle Kartaba [= Qartaba]		6		6.1898	E. Hartmann		E. Hartmann	G	G00105623		Browicz K (1983) Erica. Pp. 11-2 (text) and 46-48 (tables). In: Chorology of trees and shrubs in South-West Asia and adjacent regions, Vol. 2. Polish Scientific Publishers, Poznań.	G00105623, Browicz (1983)	34.0879	35.8428	>1000	34.087864 N, 35.842777 E	H. El Zein in Pasta et al.	2024	Historical not confirmed
92	PreservedSpecimen	https://list.worldfloraonline.org/wfo-0001443399	https://www.gbif.org/species/7328023	Erica sicula subsp. sicula	Ericales	Ericaceae	Erica	sicula	sicula	subsp.	Pentapera sicula Guss. (III 969) β libanotica var. nov. Barbey mss. In herborisation	Lebanon	Jbeil District	entre Billaas et Afka, [= Belhos, also Billa, Billaa, Bil’âs,], ‘below the bridge between Machnaqa and Qartaba’, Liban, à 1100 mètres	4	6	1880	04.06.1880	L.C.É. Lortet, leg. W. Barbey		L.C.É. Lortet, leg. W. Barbey	G	G00105627	G00105627 [holotype, Barbey-Boissier and Barbey (1882 Herborisation au Levant: Syrie)		G00105627 [holotype, Barbey-Boissier and Barbey (1882 Herborisation au Levant: Syrie)	34.0919	35.7983	>1000	34.091886 N, 35.798278 E	H. El Zein in Pasta et al.	2024	Historical not confirmed
119	Occurrence	https://list.worldfloraonline.org/wfo-0001443399	https://www.gbif.org/species/7328023	Erica sicula subsp. sicula	Ericales	Ericaceae	Erica	sicula	sicula	subsp.	[Erica sicula Guss.]	Lebanon	Jbeil District	El Mejdel, cliffs*			2023	2023	H. El Zein		H. El Zein						34.0947	35.9064	<10	34.094739 N, 35.906408 E	H. El Zein in Pasta et al.	2024	New record
93	Occurrence	https://list.worldfloraonline.org/wfo-0001443399	https://www.gbif.org/species/7328023	Erica sicula subsp. sicula	Ericales	Ericaceae	Erica	sicula	sicula	subsp.	Erica sicula Guss.	Lebanon	Jbeil District	Ehmej [= Ihmish, Ehmège]			1890	1890	T. Boutros		T. Boutros				Mouterde P (1983) Pentapera sicula. Nouvelle Flore du Liban et de la Syrie. Vol. 3. Editions de l’Imprimerie catholique, Beyrouth, p. 3.	Mouterde (1983)	34.1132	35.7827	>1000	34.113199 N, 35.782669 E	H. El Zein in Pasta et al.	2024	Historical not confirmed
118	Occurrence	https://list.worldfloraonline.org/wfo-0001443399	https://www.gbif.org/species/7328023	Erica sicula subsp. sicula	Ericales	Ericaceae	Erica	sicula	sicula	subsp.	Erica sicula subsp. libanotica	Lebanon	Jbeil District	East Aaqoura : Canyon, road from the village to Ain Abdallah*			2022	2022	H. El Zein		H. El Zein						34.1188	35.9223	<10	34.118766 N, 35.922344 E	H. El Zein in Pasta et al.	2024	New record
104	PreservedSpecimen	https://list.worldfloraonline.org/wfo-0001443399	https://www.gbif.org/species/7328023	Erica sicula subsp. sicula	Ericales	Ericaceae	Erica	sicula	sicula	subsp.	Pentapera sicula (Guss.) Klotzsch var. libanotica Barb.	Lebanon	Jbeil District	Aqoura (Liban)	31	7	1932	31.07.1932	R. Gombault		Herbier Gombault: Plantes des Etats de Syrie, du Liban, de Lattaquié et du Djebel Druze	P	P05244755		Mouterde P (1983) Pentapera sicula. Nouvelle Flore du Liban et de la Syrie. Vol. 3. Editions de l’Imprimerie catholique, Beyrouth, p. 3.	P05244755, Mouterde (1983)	34.1261	35.9008	>1000	34.126133 N, 35.90085 E	H. El Zein in Pasta et al.	2024	Historical confirmed
105	PreservedSpecimen	https://list.worldfloraonline.org/wfo-0001443399	https://www.gbif.org/species/7328023	Erica sicula subsp. sicula	Ericales	Ericaceae	Erica	sicula	sicula	subsp.	Pentapera sicula (Guss.) Klotzsch var. libanotica Barb.	Lebanon	Jbeil District	Aqoura (Liban)	31	7	1932	31.07.1932	R. Gombault		Herbier Gombault: Plantes des Etats de Syrie, du Liban, de Lattaquié et du Djebel Druze	P	P05244756		Mouterde P (1983) Pentapera sicula. Nouvelle Flore du Liban et de la Syrie. Vol. 3. Editions de l’Imprimerie catholique, Beyrouth, p. 3.	P05244756, Mouterde (1983)	34.1261	35.9008	>1000	34.126133 N, 35.90085 E	H. El Zein in Pasta et al.	2024	Historical confirmed
102	PreservedSpecimen	https://list.worldfloraonline.org/wfo-0001443399	https://www.gbif.org/species/7328023	Erica sicula subsp. sicula	Ericales	Ericaceae	Erica	sicula	sicula	subsp.	Pentapera sicula Guss. var. libanotica Barb.	Lebanon	Jbeil District	Akoura 1500 m	30	7	1932	30.07.1932	brother J. Louis		plantes collectées par le frère Louis – Herbier de Syrie et du Liban donné par les F.F. Maristes d’Alep en 1947	P	P05245446			P05245446	34.1261	35.9008	>1000	34.126133 N, 35.90085 E	H. El Zein in Pasta et al.	2024	Historical confirmed
103	PreservedSpecimen	https://list.worldfloraonline.org/wfo-0001443399	https://www.gbif.org/species/7328023	Erica sicula subsp. sicula	Ericales	Ericaceae	Erica	sicula	sicula	subsp.	Pentapera sicula Guss. var. libanotica Barb.	Lebanon	Jbeil District	Akoura 1500 m	30	7	1932	30.07.1932	brother J. Louis		plantes collectées par le frère Louis – Herbier de Syrie et du Liban donné par les F.F. Maristes d’Alep en 1947	P	P05274541			P05274541	34.1261	35.9008	>1000	34.126133 N, 35.90085 E	H. El Zein in Pasta et al.	2024	Historical confirmed
130	Occurrence	https://list.worldfloraonline.org/wfo-0001443399	https://www.gbif.org/species/7328023	Erica sicula subsp. sicula	Ericales	Ericaceae	Erica	sicula	sicula	subsp.	Erica sicula Guss. var. libanotica Barbey	Cyprus	Nicosia	Mount Afamis			1937	1937	E.W. Kennedy		E.W. Kennedy				Meikle RD (1985) Erica L. In: Flora of Cyprus, Vol. 2. Kew, Bentham-Moxon Trust, U.K., pp. 1080-1081.	Meikle (1985)	34.8546	32.8416	>1000	34.854583 N, 32.841611 E	H. El Zein in Pasta et al.	2024	Historical not confirmed
126	Occurrence	https://list.worldfloraonline.org/wfo-0001443399	https://www.gbif.org/species/7328023	Erica sicula subsp. sicula	Ericales	Ericaceae	Erica	sicula	sicula	subsp.	Pentapera sicula (Guss.) Klotsch	Cyprus	Kyrenia	Agios Khrysostomos			1862	1862	T. Kotschy		T. Kotschy				Unger F, Kotschy T (1865) Die Insel Cypern. Ihrer physischen und organischen Natur nach mit Rücksicht auf ihre frühere Geschichte, geschildert. W. Braumüller, Wien, 598 pp. (p. 297).	Unger and Kotschy (1865)	35.2742	33.4186	>1000	35.274167 N, 33.418644 E	H. El Zein in Pasta et al.	2024	Historical not confirmed
143	PreservedSpecimen	https://list.worldfloraonline.org/wfo-0001443399	https://www.gbif.org/species/7328023	Erica sicula subsp. sicula	Ericales	Ericaceae	Erica	sicula	sicula	subsp.	Erica sicula	Cyprus	Kyrenia	Buffavento 600 m a.s.l.		5	2006	5.2006	M.K. Meraklı & Z. Maraşlı		M.K. Meraklı & Z. Maraşlı	NEUN	NEUN1718			NEUN1718	35.2873	33.41	<100	35.28726111 N, 33.40998333 E	H. El Zein in Pasta et al.	2024	Historical confirmed
140	PreservedSpecimen	https://list.worldfloraonline.org/wfo-0001443399	https://www.gbif.org/species/7328023	Erica sicula subsp. sicula	Ericales	Ericaceae	Erica	sicula	sicula	subsp.	Erica sicula	Cyprus	Kyrenia	Buffavento 600 m a.s.l.		5	2006	5.2006	M.K. Meraklı, S. Gücel, S. Tekol & M. Ince		M.K. Meraklı, S. Gücel, S. Tekol & M. Ince	NEUN	NEUN1388			NEUN1388	35.2873	33.41	<100	35.28726111 N, 33.40998333 E	H. El Zein in Pasta et al.	2024	Historical confirmed
124	PreservedSpecimen	https://list.worldfloraonline.org/wfo-0001443399	https://www.gbif.org/species/7328023	Erica sicula subsp. sicula	Ericales	Ericaceae	Erica	sicula	sicula	subsp.	Pentapera (Erica Guss.) sicula Klotzsch [written by] Boiss.	Cyprus	Kyrenia	In rupibus Buffavento versus Castellum reginae, alt. 3300’ [probably a typing error for 2300 feet = c. 700 m]	3	4	1859	03.04.1859	T. Kotschy	253	T. Kotschy Iter cilicico-kurdicum 1859. Plantae e Cypro n. 253 - Herb. Drake	P	P00419517			P00419517	35.2873	33.41	>1000	35.28726111 N, 33.40998333 E	H. El Zein in Pasta et al.	2024	Historical confirmed
120	PreservedSpecimen	https://list.worldfloraonline.org/wfo-0001443399	https://www.gbif.org/species/7328023	Erica sicula subsp. sicula	Ericales	Ericaceae	Erica	sicula	sicula	subsp.	Pentapera (Erica Guss.) sicula Klotzsch [written by] Boiss.	Cyprus	Kyrenia	In rupibus Buffavento versus Castellum reginae, alt. 3300’ [probably a typing error for 2300 feet = c. 700 m]	3	4	1859	03.04.1859	T. Kotschy	253	Theodor Kotschy Iter cilicico-kurdicum 1859. Plantae e Cypro n. 253	G	G00749673		Kotschy T (1862) Ueber Cypern. Zwei Briefe. Oesterreichische Botanische Zeitschrift 12(9): 275-279. https://doi.org/10.1007/BF01946614	G00749673, Kotschy (1862)	35.2873	33.41	>1000	35.28726111 N, 33.40998333 E	H. El Zein in Pasta et al.	2024	Historical confirmed
123	PreservedSpecimen	https://list.worldfloraonline.org/wfo-0001443399	https://www.gbif.org/species/7328023	Erica sicula subsp. sicula	Ericales	Ericaceae	Erica	sicula	sicula	subsp.	Pentapera (Erica Guss.) sicula Klotzsch [written by] Boiss.	Cyprus	Kyrenia	In rupibus Buffavento versus Castellum reginae, alt. 3300’ [probably a typing error for 2300 feet = c. 700 m]	3	4	1859	03.04.1859	T. Kotschy	253	Theodor Kotschy Iter cilicico-kurdicum 1859. Plantae e Cypro n. 253	P	P00419516			P00419516	35.2873	33.41	>1000	35.28726111 N, 33.40998333 E	H. El Zein in Pasta et al.	2024	Historical confirmed
122	PreservedSpecimen	https://list.worldfloraonline.org/wfo-0001443399	https://www.gbif.org/species/7328023	Erica sicula subsp. sicula	Ericales	Ericaceae	Erica	sicula	sicula	subsp.	Pentapera (Erica Guss.) sicula Klotzsch [written by] Boiss.	Cyprus	Kyrenia	In rupibus Buffavento versus Castellum reginae, alt. 3300’ [probably a typing error for 2300 feet = c. 700 m]	3	4	1859	03.04.1859	T. Kotschy	253	Theodor Kotschy Iter cilicico-kurdicum 1859. Plantae e Cypro n. 253 - Herb. Drake	P	P00419515			P00419515	35.2873	33.41	>1000	35.28726111 N, 33.40998333 E	H. El Zein in Pasta et al.	2024	Historical confirmed
121	PreservedSpecimen	https://list.worldfloraonline.org/wfo-0001443399	https://www.gbif.org/species/7328023	Erica sicula subsp. sicula	Ericales	Ericaceae	Erica	sicula	sicula	subsp.	Pentapera (Erica Guss.) sicula Klotzsch [written by] Boiss.	Cyprus	Kyrenia	In rupibus Buffavento versus Castellum reginae, alt. 3300’ [probably a typing error for 2300 feet = c. 700 m]	3	4	1859	03.04.1859	T. Kotschy	253	Theodor Kotschy Iter cilicico-kurdicum 1859. Plantae e Cypro n. 253 - Herb. E. Cosson	P	P00419514			P00419514	35.2873	33.41	>1000	35.28726111 N, 33.40998333 E	H. El Zein in Pasta et al.	2024	Historical confirmed
139	PreservedSpecimen	https://list.worldfloraonline.org/wfo-0001443399	https://www.gbif.org/species/7328023	Erica sicula subsp. sicula	Ericales	Ericaceae	Erica	sicula	sicula	subsp.	Erica sicula	Cyprus	Kyrenia	Buffavento 650 m a.s.l.		3	2006	3.2006	Z. Maraşlı, S. Tekol & M. Ince		Z. Maraşlı, S. Tekol & M. Ince	NEUN	NEUN1532			NEUN1532	35.2873	33.41	<100	35.28726111 N, 33.40998333 E	H. El Zein in Pasta et al.	2024	Historical confirmed
125	Occurrence	https://list.worldfloraonline.org/wfo-0001443399	https://www.gbif.org/species/7328023	Erica sicula subsp. sicula	Ericales	Ericaceae	Erica	sicula	sicula	subsp.	Pentapera sicula (Guss.) Klotsch	Cyprus	Kyrenia	Pentadaktylos		4	1859	April 1859	T. Kotschy		T. Kotschy				Unger F, Kotschy T (1865) Die Insel Cypern. Ihrer physischen und organischen Natur nach mit Rücksicht auf ihre frühere Geschichte, geschildert. W. Braumüller, Wien, 598 pp. (p. 297).	Unger and Kotschy (1865)	35.2878	33.4727	>1000	35.28777222 N, 33.47265277 E	H. El Zein in Pasta et al.	2024	Historical confirmed
131	PreservedSpecimen	https://list.worldfloraonline.org/wfo-0001443399	https://www.gbif.org/species/7328023	Erica sicula subsp. sicula	Ericales	Ericaceae	Erica	sicula	sicula	subsp.	Pentapera sicula [var. libanotica added later]	Cyprus	Kyrenia	N[ea]r Halefka (dist. Kyrenia), 2000-2500 ft N cliffs, very saxatile	4	8	1940	04.08.1940	P.H. Davis		P.H. Davis	K	K1919		Meikle RD (1985) Erica L. In: Flora of Cyprus, Vol. 2. Kew, Bentham-Moxon Trust, U.K., pp. 1080-1081.	K1919 [n.d.], Meikle (1985, Flora of Cyprus)	35.2917	33.5458	>1000	35.291718 N, 33.545793 E	H. El Zein in Pasta et al.	2024	Historical confirmed
132	PreservedSpecimen	https://list.worldfloraonline.org/wfo-0001443399	https://www.gbif.org/species/7328023	Erica sicula subsp. sicula	Ericales	Ericaceae	Erica	sicula	sicula	subsp.	Pentapera sicula var. libanotica	Cyprus	Kyrenia	Yaïlá (Kyrenia range near Halefka) shady limestone cliffs, 2000 ft, very saxatile; bell of calyx pink, leaves dark green	20	3	1941	20.03.1941	P.H. Davis		P.H. Davis	K	K2796		Meikle RD (1985) Erica L. In: Flora of Cyprus, Vol. 2. Kew, Bentham-Moxon Trust, U.K., pp. 1080-1081.	K2796 [n.d.], Meikle (1985)	35.2917	33.5458	>1000	35.291718 N, 33.545793 E	H. El Zein in Pasta et al.	2024	Historical confirmed
133	PreservedSpecimen	https://list.worldfloraonline.org/wfo-0001443399	https://www.gbif.org/species/7328023	Erica sicula subsp. sicula	Ericales	Ericaceae	Erica	sicula	sicula	subsp.	Pentapera sicula [var. libanotica added later]	Cyprus	Kyrenia	Yaïlá (Kyrenia range) common in limestone cliffs, luxuriant in shade when it can measure 6 feet across; corolla and calyx pink, leaves dark green	28	3	1941	28.03.1941	P.H. Davis		P.H. Davis	K	K2903		Meikle RD (1985) Erica L. In: Flora of Cyprus, Vol. 2. Kew, Bentham-Moxon Trust, U.K., pp. 1080-1081.	K2903, Meikle (1985)	35.2917	33.5458	>1000	35.291718 N, 33.545793 E	H. El Zein in Pasta et al.	2024	Historical confirmed
136	PreservedSpecimen	https://list.worldfloraonline.org/wfo-0001443399	https://www.gbif.org/species/7328023	Erica sicula subsp. sicula	Ericales	Ericaceae	Erica	sicula	sicula	subsp.	Erica sicula (Pentapera s. Klotzsch)	Cyprus	Kyrenia	Cypern Ericaceae, Klippen, N for Halevka, north range	28	3	1970	28.03.1970	S.B. Casey?		sine coll. [S.B. Casey?]	C			Sarwar AKMG (2007) Pollen morphology and its systematic significance in the Ericaceae. PhD dissertation , Division of Bioresources and Product Science, Graduate School of Agriculture, Hokkaido University, Sapporo, iv + 302 pp.	C (Sarwar, 2007)	35.2917	33.5458	>1000	35.291718 N, 33.545793 E	H. El Zein in Pasta et al.	2024	Historical confirmed
148	PreservedSpecimen	https://list.worldfloraonline.org/wfo-0001443399	https://www.gbif.org/species/7328023	Erica sicula subsp. sicula	Ericales	Ericaceae	Erica	sicula	sicula	subsp.	Erica sicula subsp. libanotica	Cyprus	Kyrenia	St. Hilarion Castle, N-facing rocks		6	2024	8-9.06.2024	S. Gücel		S. Gücel	NEUN				NEUN [n.d.]	35.3105	33.281	<25	35.310544 N, 33.280969 E	H. El Zein in Pasta et al.	2024	Historical confirmed
128	Occurrence	https://list.worldfloraonline.org/wfo-0001443399	https://www.gbif.org/species/7328023	Erica sicula subsp. sicula	Ericales	Ericaceae	Erica	sicula	sicula	subsp.	Pentapera sicula var. libanotica	Cyprus	Kyrenia	gorges west of Saint Hilarion				1904-1905	E. Hartmann		E. Hartmann				Meikle RD (1985) Erica L. In: Flora of Cyprus, Vol. 2. Kew, Bentham-Moxon Trust, U.K., pp. 1080-1081.	Meikle (1985)	35.3105	33.281	>1000	35.31054444 N 33.28096944 E	H. El Zein in Pasta et al.	2024	Historical confirmed
145	PreservedSpecimen	https://list.worldfloraonline.org/wfo-0001443399	https://www.gbif.org/species/7328023	Erica sicula subsp. sicula	Ericales	Ericaceae	Erica	sicula	sicula	subsp.	Erica sicula subsp. libanotica	Cyprus	Kyrenia	Kyparissovouno [Selvilitepe]*			2020	2020	S. Gücel		S. Gücel	NEUN				NEUN [n.d.]	35.3198	33.1614	<25	35.319778 N, 33.161406 E	H. El Zein in Pasta et al.	2024	new record
144	PreservedSpecimen	https://list.worldfloraonline.org/wfo-0001443399	https://www.gbif.org/species/7328023	Erica sicula subsp. sicula	Ericales	Ericaceae	Erica	sicula	sicula	subsp.	Erica sicula	Cyprus	Famagusta	Tatlısu 450 m a.s.l.	9	4	2013	09.04.2013	G. Karabardak		G. Karabardak	NEUN	NEUN4023			NEUN4023	35.3514	33.7764	<25	35.351419 N, 33.776392 E	H. El Zein in Pasta et al.	2024	Historical confirmed
127	PreservedSpecimen	https://list.worldfloraonline.org/wfo-0001443399	https://www.gbif.org/species/7328023	Erica sicula subsp. sicula	Ericales	Ericaceae	Erica	sicula	sicula	subsp.	Pentapera sicula (Guss.) Klotsch	Cyprus	Famagusta	Cypern, Felswände bei Akanthou [today’s Tatlısu]	4	5	1880	04.05.1880	P. Sintenis	222	P. Sintenis, 222	LD	LD1576917		Meikle RD (1985) Erica L. In: Flora of Cyprus, Vol. 2. Kew, Bentham-Moxon Trust, U.K., pp. 1080-1081.	LD1576917, Sintenis and Rigo Iter Cyprium (1880) and Merton (1967) in Meikle (1985)	35.3514	33.7764	>1000	35.351419 N, 33.776392 E	H. El Zein in Pasta et al.	2024	Historical confirmed
137	PreservedSpecimen	https://list.worldfloraonline.org/wfo-0001443399	https://www.gbif.org/species/7328023	Erica sicula subsp. sicula	Ericales	Ericaceae	Erica	sicula	sicula	subsp.	Erica sicula	Cyprus	Famagusta	Cyprus: north range, Klippen, Akanthou? [= Tatlısu?]	28	3	1970	28.03.1970			sine coll. [S.B. Casey?]	LM			Sarwar AKMG (2007) Pollen morphology and its systematic significance in the Ericaceae. PhD dissertation , Division of Bioresources and Product Science, Graduate School of Agriculture, Hokkaido University, Sapporo, iv + 302 pp.	LM (Sarwar, 2007) [n.d., not seen]	35.3514	33.7764	>1000	35.35142 N, 33.77639 E	H. El Zein in Pasta et al.	2024	Historical confirmed
138	PreservedSpecimen	https://list.worldfloraonline.org/wfo-0001443399	https://www.gbif.org/species/7328023	Erica sicula subsp. sicula	Ericales	Ericaceae	Erica	sicula	sicula	subsp.	Erica sicula	Cyprus	Famagusta	Cyprus: north range, Klippen, Akanthou? [= Tatlısu?]	28	3	1970	28.03.1970			sine coll. [S.B. Casey?]	S	S-PL21032			S-PL21032	35.3514	33.7764	>1000	35.35142 N, 33.77639 E	H. El Zein in Pasta et al.	2024	Historical confirmed
134	Occurrence	https://list.worldfloraonline.org/wfo-0001443399	https://www.gbif.org/species/7328023	Erica sicula subsp. sicula	Ericales	Ericaceae	Erica	sicula	sicula	subsp.	Pentapera sicula var. libanotica	Cyprus	Famagusta	above Phlamoudhi			1967	1967	L.F.H. Merton		L.F.H. Merton				Meikle RD (1985) Erica L. In: Flora of Cyprus, Vol. 2. Kew, Bentham-Moxon Trust, U.K., pp. 1080-1081.	Meikle (1985)	35.3831	33.8596	>1000	35.383083 N, 33.859581 E	H. El Zein in Pasta et al.	2024	Historical not confirmed
135	PreservedSpecimen	https://list.worldfloraonline.org/wfo-0001443399	https://www.gbif.org/species/7328023	Erica sicula subsp. sicula	Ericales	Ericaceae	Erica	sicula	sicula	subsp.	Erica sicula (Pentapera s. Klotzsch)	Cyprus	Famagusta	Cypern Ericaceae, Sina Oros, north range = Phlamoudhi	22	3	1970	22.03.1970			sine coll. [S.B. Casey?]	C				C [n.d.]	35.3831	33.8596	>1000	35.383083 N, 33.859581 E	H. El Zein in Pasta et al.	2024	Historical not confirmed
146	PreservedSpecimen	https://list.worldfloraonline.org/wfo-0001443399	https://www.gbif.org/species/7328023	Erica sicula subsp. sicula	Ericales	Ericaceae	Erica	sicula	sicula	subsp.	Erica sicula subsp. libanotica	Cyprus	Famagusta	Karpaz Zeytinburnu 400 m a.s.l.*	24	2	2006	24.02.2006	S. Gücel		S. Gücel	NEUN	NEUN1717			NEUN1717	35.4014	33.8862	<25	35.4014 N, 33.886242 E	H. El Zein in Pasta et al.	2024	new record
147	PreservedSpecimen	https://list.worldfloraonline.org/wfo-0001443399	https://www.gbif.org/species/7328023	Erica sicula subsp. sicula	Ericales	Ericaceae	Erica	sicula	sicula	subsp.	Erica sicula subsp. libanotica	Cyprus	Famagusta	Kantara Kaplica*			2020	2020	S. Gücel		S. Gücel	NEUN				NEUN [n.d.]	35.4065	33.9337	<25	35.406467 N, 33.933706 E	H. El Zein in Pasta et al.	2024	new record
238	Occurrence	https://www.gbif.org/species/7632557	https://list.worldfloraonline.org/wfo-0001362132	Erica sicula subsp. bocquetii (Peșmen) E.C.Nelson	Ericales	Ericaceae	Erica	sicula	bocquetii	subsp.	Erica bocquetii (Peşmen) P.F. Stevens	Türkiye	Antalya	Kekova Island				2008-2010			AKS Planlama Mühendislik (2010)				AKS Planlama Mühendislik Ltd. Şti. (2010) Kaş-Kekova Özel Çevre Koruma Bölgesi Biyolojik Çeşitliliğin Tespiti Projesi Sonuç Raporu [Final Report of Kaş-Kekova Special Environmental Protection Area Biodiversity Detection Project]. Özel Çevre Koruma Kurumu Başkanlığı [Environmental Protection Agency for Special Areas], 152 pp. (in Turkish); Dilek T (2018) Kaş-Kekova (Antalya) Bölgesi Flora ve fauna…	AKS Planlama Mühendislik (2010), Dilek (2018)	36.1788	29.8781	<100	36.178775 N, 29.878069 E	H. El Zein in Pasta et al.	2024	Recent confirmed
236	PreservedSpecimen	https://www.gbif.org/species/7632555	https://list.worldfloraonline.org/wfo-0001362130	Erica sicula subsp. bocquetii (Peșmen) E.C.Nelson	Ericales	Ericaceae	Erica	sicula	bocquetii	subsp.	Erica bocquetii	Türkiye	Antalya	Antalya, Kaş, Bayındır köyü, Kalker kayalıklar (= Bayındır village, limestone cliffs) [250 m a.s.l., Z. Aytaç, pers. comm.]*	19	3	2009	19.03.2009	Z. Aytaç	9339	Z. Aytaç 9339	GAZI				GAZI [OŞ, n.d.]	36.186	29.6841	<25	36.185958 N, 29.684063 E	H. El Zein in Pasta et al.	2024	Recent confirmed
237	Occurrence	https://www.gbif.org/species/7632556	https://list.worldfloraonline.org/wfo-0001362131	Erica sicula subsp. bocquetii (Peșmen) E.C.Nelson	Ericales	Ericaceae	Erica	sicula	bocquetii	subsp.	Erica bocquetii (Peşmen) P.F. Stevens	Türkiye	Antalya	close to Üçağız Cemetery (Demre, Antalya)				2008-2010			AKS Planlama Mühendislik (2010)				AKS Planlama Mühendislik Ltd. Şti. (2010) Kaş-Kekova Özel Çevre Koruma Bölgesi Biyolojik Çeşitliliğin Tespiti Projesi Sonuç Raporu [Final Report of Kaş-Kekova Special Environmental Protection Area Biodiversity Detection Project]. Özel Çevre Koruma Kurumu Başkanlığı [Environmental Protection Agency for Special Areas], 152 pp. (in Turkish); Dilek T (2018) Kaş-Kekova (Antalya) Bölgesi Flora ve fauna…	AKS Planlama Mühendislik (2010), Dilek (2018)	36.1949	29.8664	<100	36.194908 N, 29.866405 E	H. El Zein in Pasta et al.	2024	Recent confirmed
239	Occurrence	https://www.gbif.org/species/7632558	https://list.worldfloraonline.org/wfo-0001362133	Erica sicula subsp. bocquetii (Peșmen) E.C.Nelson	Ericales	Ericaceae	Erica	sicula	bocquetii	subsp.	Erica bocquetii (Peşmen) P.F. Stevens	Türkiye	Antalya	near Enişdibi (Demre, Antalya)				2008-2010			AKS Planlama Mühendislik (2010)				AKS Planlama Mühendislik Ltd. Şti. (2010) Kaş-Kekova Özel Çevre Koruma Bölgesi Biyolojik Çeşitliliğin Tespiti Projesi Sonuç Raporu [Final Report of Kaş-Kekova Special Environmental Protection Area Biodiversity Detection Project]. Özel Çevre Koruma Kurumu Başkanlığı [Environmental Protection Agency for Special Areas], 152 pp. (in Turkish); Dilek T (2018) Kaş-Kekova (Antalya) Bölgesi Flora ve fauna…	AKS Planlama Mühendislik (2010), Dilek (2018)	36.2208	29.8691	<100	36.220780 N, 29.869141 E	H. El Zein in Pasta et al.	2024	Recent confirmed
242	Occurrence	https://www.gbif.org/species/7632561	https://list.worldfloraonline.org/wfo-0001362136	Erica sicula subsp. bocquetii (Peșmen) E.C.Nelson	Ericales	Ericaceae	Erica	sicula	bocquetii	subsp.	Erica bocquetii (Peşmen) P.F. Stevens	Türkiye	Antalya	On rock, limestone slopes, on roadside, between Akçay and Kemer	29	6	2017	29.06.2017	D. Gülkokan		D. Gülkokan (1871)				Fener D (2018) Kıbrıs Çayı Yaban Hayatı Geliştirme Sahası (Kaş/Antalya) Florası [= The flora of Kıbrıs River wildlife development area (Kaş-Antalya)]. Master Thesis, Akdeniz University (Antalya), 202 pp. (in Turkish)	Fener (2018)	36.3883	29.7186	<100	36.38827 N, 29.71857 E	H. El Zein in Pasta et al.	2024	Historical confirmed
233	Occurrence	https://www.gbif.org/species/7632552	https://list.worldfloraonline.org/wfo-0001362127	Erica sicula subsp. bocquetii (Peșmen) E.C.Nelson	Ericales	Ericaceae	Erica	sicula	bocquetii	subsp.	Erica bocquetii (Peşmen) P.F. Stevens	Türkiye	Antalya	Between Sinekçibeli and Kaş, approximately 1200 m a.s.l.			1994	1994	R.M. Burton		Burton (1995)				Burton RM (1995) A new locality of Erica bocquetii. The Karaca Arboretum Magazine 3(1): 27-29.	Burton (1995)	36.4714	29.6395	<100	36.471380 N, 29.639486 E	H. El Zein in Pasta et al.	2024	Historical confirmed
241	PreservedSpecimen	https://www.gbif.org/species/7632560	https://list.worldfloraonline.org/wfo-0001362135	Erica sicula subsp. bocquetii (Peșmen) E.C.Nelson	Ericales	Ericaceae	Erica	sicula	bocquetii	subsp.	Erica bocquetii	Türkiye	Antalya	C2, Antalya, Elmalı, Çığlıkara bekçi kulübesi- Dokuzgöl arası, kaya üzeri, 1780 m (= between Çığlıkara watch(guard) house and Dokuzgöl, on the rock)	17	6	2015	17.06.2015	R. Göktürk, H. Sümbül, M. Aydınkal, F. Gülenç, Ö. Demir	7857	Col.: R. Göktürk (7857), H. Sümbül, M. Aydınkal, F. Gülenç, Ö. Demir, Det. R. Göktürk	NGBB	NGBB004422			NGBB004422	36.5046	29.7793	<100	36.504641 N, 29.779347 E	H. El Zein in Pasta et al.	2024	Historical confirmed
220	PreservedSpecimen	https://www.gbif.org/species/7632539	https://list.worldfloraonline.org/wfo-0001362114	Erica sicula subsp. bocquetii (Peșmen) E.C.Nelson	Ericales	Ericaceae	Erica	sicula	bocquetii	subsp.	Pentapera bocquetii Peșmen	Türkiye	Antalya	Çığlıkara Dokuzgöl mevkii, 1750 m	3	9	1968	03.09.1968	F. Mutlu	2159	F. Mutlu [in] H. Peşmen 2159	EGE	EGE4570	[paratype]		EGE4570 [paratype]	36.5046	29.7793	>1000	36.504641 N, 29.779347 E	H. El Zein in Pasta et al.	2024	Historical confirmed
221	PreservedSpecimen	https://www.gbif.org/species/7632540	https://list.worldfloraonline.org/wfo-0001362115	Erica sicula subsp. bocquetii (Peșmen) E.C.Nelson	Ericales	Ericaceae	Erica	sicula	bocquetii	subsp.	Pentapera bocquetii Peșmen	Türkiye	Antalya	Elmalı, Çılıkara-Dokuzgöl, 1750 m	3	9	1968	03.09.1968	F. Mutlu	2159	F. Mutlu [in] H. Peşmen 2159	G	G00105629	[paratype]		G00105629 [paratype]	36.5046	29.7793	>1000	36.504641 N, 29.779347 E	H. El Zein in Pasta et al.	2024	Historical confirmed
222	PreservedSpecimen	https://www.gbif.org/species/7632541	https://list.worldfloraonline.org/wfo-0001362116	Erica sicula subsp. bocquetii (Peșmen) E.C.Nelson	Ericales	Ericaceae	Erica	sicula	bocquetii	subsp.	Pentapera bocquetii Peșmen	Türkiye	Antalya	Antalya Vil.: Elmalı, Çılıkara-Dokuzgöl	3	9	1968	03.09.1968	F. Mutlu	2159	F. Mutlu [in] H. Peşmen 2159	HUB		[paratype]		HUB [OŞ, n.d., paratype]	36.5046	29.7793	>1000	36.504641 N, 29.779347 E	H. El Zein in Pasta et al.	2024	Historical confirmed
229	PreservedSpecimen	https://www.gbif.org/species/7632548	https://list.worldfloraonline.org/wfo-0001362123	Erica sicula subsp. bocquetii (Peșmen) E.C.Nelson	Ericales	Ericaceae	Erica	sicula	bocquetii	subsp.	Erica bocquetii	Türkiye	Antalya	Çiğlikara, Dokuzgöl Mevkii, vertical ± shaded calcareous rocks 1750 m	27	7	1989	27.07.1989	D.C. McClintock, H. Karaca, G.L. Osti, A. Bayraktar, A. Kahveci	R.P73A	Karaca, G.L. Osti, A. Bayraktar, A. Kahveci R.P73A, det. D. McClintock	E				E [n.d.]	36.5046	29.7793	>1000	36.504641 N, 29.779347 E	H. El Zein in Pasta et al.	2024	Historical confirmed
231	PreservedSpecimen	https://www.gbif.org/species/7632550	https://list.worldfloraonline.org/wfo-0001362125	Erica sicula subsp. bocquetii (Peșmen) E.C.Nelson	Ericales	Ericaceae	Erica	sicula	bocquetii	subsp.	Erica bocquetii (Peşmen) P.F. Stevens	Türkiye	Antalya	v.[ery] rare endemic, flower reddish purple 73A, calyx darker; c. 8 km N of Dokuzgöl Çiğlikara, Elmalı, vertical ± shaded calcareous rocks at c. 1750 m [written by McClintock himself]	27	7	1989	27.07.1989	D.C. McClintock, H. Karaca, G.L. Osti, A. Bayraktar, A. Kahveci	R.P73A	Leg. D.C. McClintock, H. Karaca, G.L. Osti, A. Bayraktar, A. Kahveci R.P73A, det. D. McClintock	WSY	WSY0065880		Miller DM, Nelson EC (2008) The Heather Society’s Herbarium, and Ericaceae (Bruckenthalia, Daboecia, Erica) type specimens cited by D. C. McClintock (1913-2001). Glasra 4: 109-117.	WSY0065880 [Miller & Nelson 2008]	36.5046	29.7793	>1000	36.504641 N, 29.779347 E	H. El Zein in Pasta et al.	2024	Historical confirmed
224	PreservedSpecimen	https://www.gbif.org/species/7632543	https://list.worldfloraonline.org/wfo-0001362118	Erica sicula subsp. bocquetii (Peșmen) E.C.Nelson	Ericales	Ericaceae	Erica	sicula	bocquetii	subsp.	Erica bocquetii (Peşmen) P.F Stevens	Türkiye	Antalya	Antalya, Elmalı, Çığlıkara, Dokuzgöl Mevkii	20	6	1969	20.06.1969	K. Fitz & F. Spitzenberger		Leg. K. Fitz & F. Spitzenberger, det. Y. Gemici	EGE	EGE6176			EGE6176	36.5046	29.7793	>1000	36.504641 N, 29.779347 E	H. El Zein in Pasta et al.	2024	Historical confirmed
226	PreservedSpecimen	https://www.gbif.org/species/7632545	https://list.worldfloraonline.org/wfo-0001362120	Erica sicula subsp. bocquetii (Peșmen) E.C.Nelson	Ericales	Ericaceae	Erica	sicula	bocquetii	subsp.	Pentapera bocquetii Peşmen	Türkiye	Antalya	Antalya, Elmalı, Çığlıkara sedir ormanı, misafirhane önündeki Don Çukuru civarındaki zemine yakın taşlı sırtlar, ca. 1750 m (= Çığlıkara cedar forest, stony ridges close to the ground around the frost pit in front of the guest house)	1	7	1974	01.07.1974	R. Çetik		Leg. R. Çetik	ANK	ANK1949			ANK1949	36.5046	29.7793	>1000	36.504641 N, 29.779347 E	H. El Zein in Pasta et al.	2024	Historical confirmed
216	PreservedSpecimen	https://www.gbif.org/species/7632535	https://list.worldfloraonline.org/wfo-0001362110	Erica sicula subsp. bocquetii (Peșmen) E.C.Nelson	Ericales	Ericaceae	Erica	sicula	bocquetii	subsp.	Pentapera bocquetii Peșmen	Türkiye	Antalya	Antalya Vil.: Elmalı. Dokuzgöl mevkii, Çığlıkara orman şef. 1850 m	28	4	1968	28.04.1968	S. Meyer & F. Oflas	2157	Meyer & Oflas [in] H. Peșmen 2157	EGE	EGE4507	[paratype]	Peşmen H (1968) Apportationes ad floram turcicam 1-2. Candollea 23: 267-273.	EGE4507 [paratype], Peşmen (1968)	36.5046	29.7793	>1000	36.504641 N, 29.779347 E	H. El Zein in Pasta et al.	2024	Historical confirmed
217	PreservedSpecimen	https://www.gbif.org/species/7632536	https://list.worldfloraonline.org/wfo-0001362111	Erica sicula subsp. bocquetii (Peșmen) E.C.Nelson	Ericales	Ericaceae	Erica	sicula	bocquetii	subsp.	Pentapera bocquetii Peșmen	Türkiye	Antalya	Antalya Vil.: Elmalı. Dokuzgöl mevkii, Çığlıkara orman şef. 1850 m	28	4	1968	28.04.1968	S. Meyer & F. Oflas	2157	Meyer & Oflas [in] H. Peșmen 2157	G	G00105628	[paratype]	Peşmen H (1968) Apportationes ad floram turcicam 1-2. Candollea 23: 267-273.	G00105628 [paratype], Peşmen (1968)	36.5046	29.7793	>1000	36.504641 N, 29.779347 E	H. El Zein in Pasta et al.	2024	Historical confirmed
218	PreservedSpecimen	https://www.gbif.org/species/7632537	https://list.worldfloraonline.org/wfo-0001362112	Erica sicula subsp. bocquetii (Peșmen) E.C.Nelson	Ericales	Ericaceae	Erica	sicula	bocquetii	subsp.	Pentapera bocquetii Peșmen	Türkiye	Antalya	Antalya, Elmalı, Taurus occidental Çığlıkara- Dokuzgöl, 1750 m	15	7	1968	15.07.1968	S. Parlakdağ	2158	S. Parlakdağ [in] H. Peşmen 2158	E	E00346448	[fragm., holotype]		E00346448 [fragm., holotype]	36.5046	29.7793	>1000	36.504641 N, 29.779347 E	H. El Zein in Pasta et al.	2024	Historical confirmed
219	PreservedSpecimen	https://www.gbif.org/species/7632538	https://list.worldfloraonline.org/wfo-0001362113	Erica sicula subsp. bocquetii (Peșmen) E.C.Nelson	Ericales	Ericaceae	Erica	sicula	bocquetii	subsp.	Pentapera bocquetii Peșmen	Türkiye	Antalya	Antalya, Elmalı, Taurus occidental Çığlıkara- Dokuzgöl, 1750 m	15	7	1968	15.07.1968	S. Parlakdağ	2158	S. Parlakdağ [in] H. Peşmen 2158	EGE	EGE5717	[holotype]		EGE5717 [holotype]	36.5046	29.7793	>1000	36.504641 N, 29.779347 E	H. El Zein in Pasta et al.	2024	Historical confirmed
240	PreservedSpecimen	https://www.gbif.org/species/7632559	https://list.worldfloraonline.org/wfo-0001362134	Erica sicula subsp. bocquetii (Peșmen) E.C.Nelson	Ericales	Ericaceae	Erica	sicula	bocquetii	subsp.	Erica bocquetii (Peşmen) P.F. Stevens	Türkiye	Antalya	C2, Antalya, Elmalı, Çığlıkara, Dokuzgöl, Tekke’den çıkış, Dokuzgöle 1 km kala, kaya üzeri, 1700 m a.s.l. (= just out of Tekke, 1 km before Dokuzgöl, on the rock)*	25	10	2014	25.10.2014	R.S. Göktürk	7722	Leg. R.S. Göktürk (7722), det. R.S. Göktürk	AKDU	AKDU3091			AKDU3091	36.5289	29.8122	<100	36.528915 N, 29.812200 E	H. El Zein in Pasta et al.	2024	Historical confirmed
165	PreservedSpecimen	https://list.worldfloraonline.org/wfo-0001443399	https://www.gbif.org/species/7328023	Erica sicula subsp. sicula	Ericales	Ericaceae	Erica	sicula	sicula	subsp.	Erica sicula subsp. libanotica (C. & W. Barbey)	Türkiye	Antalya	C3, Antalya, Antalya-Tekirova arası, Phaselis harabeleri üstleri, anayolun üstündeki tepeler, kireçtaşlı kayalıklar, 70 m (= between Antalya and Tekirova, above Phaselis ruins, hills above the highway, limestone cliffs, 70 a.s.l.)	4	10	1995	04.10.1995	A.J. Byfield	B2093	leg. A.J. Byfield B2093, det. A.J. Byfield	ISTE	ISTE69446			ISTE69446	36.5295	30.5512	<100	36.529476 N, 30.551202 E	H. El Zein in Pasta et al.	2024	Historical confirmed
157	PreservedSpecimen	https://list.worldfloraonline.org/wfo-0001443399	https://www.gbif.org/species/7328023	Erica sicula subsp. sicula	Ericales	Ericaceae	Erica	sicula	sicula	subsp.	Erica sicula Guss.	Türkiye	Antalya	C3, Antalya, Kemer, Faselis koyu ve çevresi, P. brutia ormanı, 0-100 m (= Phaselis Bay and its surroundings, P. brutia forest, 0-100 a.s.l)	21	3	1979	21.03.1979	H. Peşmen & A. Güner	4174	leg. H. Peşmen 4174 & A. Güner, det. H. Peşmen 1979	HUB				HUB [OŞ, n.d.]	36.5295	30.5512	>1000	36.529476 N, 30.551202 E	H. El Zein in Pasta et al.	2024	Historical confirmed
152	PreservedSpecimen	https://list.worldfloraonline.org/wfo-0001443399	https://www.gbif.org/species/7328023	Erica sicula subsp. sicula	Ericales	Ericaceae	Erica	sicula	sicula	subsp.	Pentapera sicula [Erica sicula Guss. subsp. libanotica (C. & W. Barbey) Stevens, added later]	Türkiye	Antalya	Antalya, Kemer, Tahtalı dağ (= mountain), ~ 1600 m a.s.l. Cedretum, Pinetum brutiae	27	6	1960	27.06.1960	N. Olgun, A. Attila		leg. N. Olgun, A. Attila, det. H. Demiriz, 12.12.1973	ISTE	ISTF17696			ISTF17696	36.5418	30.4538	>1000	36.541805 N, 30.453776 E	H. El Zein in Pasta et al.	2024	Historical confirmed
170	PreservedSpecimen	https://list.worldfloraonline.org/wfo-0001443399	https://www.gbif.org/species/7328023	Erica sicula subsp. sicula	Ericales	Ericaceae	Erica	sicula	sicula	subsp.	Erica sicula subsp. sicula*	Türkiye	Antalya	Antalya, Kemer, Kiriş, Çamyuva’nın yukarısında (= above Çamyuva): Pinus brutia Ten. Altında, güneye bakan gölgeli yamaçlar (yaklaşık 15 yıllık plantasyon) (= S-facing shady slope under Pinus brutia Ten. c. 15-years-old plantation), 76 m a.s.l.	12	6	2024	12.06.2024	O. Şentürk & B. Çıngay	MLEG 1070	Leg. O. Şentürk & B. Çıngay, det. O. Şentürk (arazi gözlemcileri [= field observers] G.J. Kenicer & R.J. Trad), MLEG 1070, – 80 cm yüksekliğe kadar, meyvede (= plant 80 cm high, in fruit)	NGBB				NGBB [n.d.]	36.5807	30.568	<25	36.580731 N, 30.567975 E	H. El Zein in Pasta et al.	2024	New record
158	PreservedSpecimen	https://list.worldfloraonline.org/wfo-0001443399	https://www.gbif.org/species/7328023	Erica sicula subsp. sicula	Ericales	Ericaceae	Erica	sicula	sicula	subsp.	Erica sicula Guss. [subsp. libanotica (C & W. Barb.) P.F. Stevens, added later]	Türkiye	Antalya	C3, Antalya, Kemer, Yangın kulesi arası, serpantin ve kalker arazi, 50-300 m (= between Kemer and the fire tower, serpentine and limestone substrate, 50-300 a.s.l.)	27	2	1980	27.02.1980	H. Peşmen & A. Güner	4747	H. Peşmen & A. Güner (HP 4747)	ANK				ANK [OŞ, n.d.]	36.5838	30.5673	>1000	36.58376 N, 30.567327 E	H. El Zein in Pasta et al.	2024	Historical confirmed
159	PreservedSpecimen	https://list.worldfloraonline.org/wfo-0001443399	https://www.gbif.org/species/7328023	Erica sicula subsp. sicula	Ericales	Ericaceae	Erica	sicula	sicula	subsp.	Erica sicula Guss. [subsp. libanotica (C & W. Barb.) P.F. Stevens, added later]	Türkiye	Antalya	C3, Antalya, Kemer, Yangın kulesi arası, serpantin ve kalker arazi, 50-300 m (= between Kemer and the fire tower, serpentine and limestone substrate, 50-300 a.s.l.)	27	2	1980	27.02.1980	H. Peşmen & A. Güner	4747	H. Peşmen & A. Güner (HP 4747)	HUB				HUB [OŞ, n.d.]	36.5838	30.5673	>1000	36.58376 N, 30.567327 E	H. El Zein in Pasta et al.	2024	Historical confirmed
160	PreservedSpecimen	https://list.worldfloraonline.org/wfo-0001443399	https://www.gbif.org/species/7328023	Erica sicula subsp. sicula	Ericales	Ericaceae	Erica	sicula	sicula	subsp.	Erica sicula Guss. [subsp. libanotica (C & W. Barb.) P.F. Stevens, added later]	Türkiye	Antalya	C3, Antalya, Kemer, Yangın kulesi arası, serpantin ve kalker arazi, 50-300 m (= between Kemer and the fire tower, serpentine and limestone substrate, 50-300 a.s.l.)	27	2	1980	27.02.1980	H. Peşmen & A. Güner	4747	H. Peşmen & A. Güner (HP 4747)	ISTE	ISTE52597			ISTE52597	36.5838	30.5673	>1000	36.58376 N, 30.567327 E	H. El Zein in Pasta et al.	2024	Historical confirmed
171	PreservedSpecimen	https://list.worldfloraonline.org/wfo-0001443399	https://www.gbif.org/species/7328023	Erica sicula subsp. sicula	Ericales	Ericaceae	Erica	sicula	sicula	subsp.	Erica sicula subsp. sicula*	Türkiye	Antalya	Antalya, Kemer, Ovacık, Kesme Boğazı yakın (= near Kesmeboğazı): Orman yolunda, doğuya bakan kızılçam açıklığındaki yamaçlarda, kayalık alandaki toprakta (= E- facing slope in a steep canyon side on shaley soil under mature pine forest), 291 m a.s.l.	12	6	2024	12.06.2024	O. Şentürk & B. Çıngay	MLEG 1071	Leg. O. Şentürk & B. Çıngay, det. O. Şentürk (arazi gözlemcileri [= field observers] G.J. Kenicer & R.J. Trad), MLEG 1071, – 80 cm yüksekliğe kadar, meyvede (= plant 80 cm high, in fruit)	NGBB				NGBB [n.d.]	36.5972	30.4799	<25	36.597167 N, 30.479883 E	H. El Zein in Pasta et al.	2024	New record
155	PreservedSpecimen	https://list.worldfloraonline.org/wfo-0001443399	https://www.gbif.org/species/7328023	Erica sicula subsp. sicula	Ericales	Ericaceae	Erica	sicula	sicula	subsp.	Erica sicula	Türkiye	Antalya	C3, Antalya, Kesme Boğazı near Kemer	14	5	1974	14.05.1974	H. Ern		coll. H. Ern	E				E [n.d.]	36.6009	30.4838	>1000	36.60089 N, 30.483836 E	H. El Zein in Pasta et al.	2024	Historical confirmed
168	PreservedSpecimen	https://list.worldfloraonline.org/wfo-0001443399	https://www.gbif.org/species/7328023	Erica sicula subsp. sicula	Ericales	Ericaceae	Erica	sicula	sicula	subsp.	Erica sicula Guss. subsp. libanotica (Barb.- Boiss & Barbey) P.F.Stevens	Türkiye	Antalya	C3, Antalya, Kemer, Kesme Boğazı, ormanaltı, 150 m (= in the forest undergrowth, 150 a.s.l)	17	4	2013	17.04.2013	R.S. Göktürk	7562	leg. R.S. Göktürk 7562	AKDU	AKDU1603			AKDU1603	36.6009	30.4838	<100	36.60089 N, 30.483836 E	H. El Zein in Pasta et al.	2024	Historical confirmed
149	PreservedSpecimen	https://list.worldfloraonline.org/wfo-0001443399	https://www.gbif.org/species/7328023	Erica sicula subsp. sicula	Ericales	Ericaceae	Erica	sicula	sicula	subsp.	Pentapera sicula [(Guss.)] Klotzsch added later]	Türkiye	Antalya	Antalya, Kesme Boğazı near Kemer, 60-100 a.s.l., shady limestone cliffs with Globularia davisiana [3636’03.20” N, 3029’1.81”] E	14	8	1947	14.08.1947	P.H. Davis	14049	P.H. Davis (ref. 14049 in Davis et al., 1978)	G	G00105633			G00105633	36.6009	30.4838	>1000	36.60089 N, 30.483836 E	H. El Zein in Pasta et al.	2024	Historical confirmed
153	PreservedSpecimen	https://list.worldfloraonline.org/wfo-0001443399	https://www.gbif.org/species/7328023	Erica sicula subsp. sicula	Ericales	Ericaceae	Erica	sicula	sicula	subsp.	Erica sicula Guss. subsp. libanotica	Türkiye	Antalya	Antalya, Göynük, Beldibi, N-exposed limestone cliffs	25	4	1972	25.04.1972	H. Runemark & P. Wendelbo	280	H. Runemark & P. Wendelbo, 280	LD	LD1482789			LD1482789 [n.d.]	36.682	30.5303	>1000	36.682008 N, 30.530252 E	H. El Zein in Pasta et al.	2024	Historical confirmed
154	PreservedSpecimen	https://list.worldfloraonline.org/wfo-0001443399	https://www.gbif.org/species/7328023	Erica sicula subsp. sicula	Ericales	Ericaceae	Erica	sicula	sicula	subsp.	Erica sicula Guss. subsp. libanotica	Türkiye	Antalya	Antalya, Göynük, Beldibi, N-exposed limestone cliffs	25	4	1972	25.04.1972	H. Runemark & P. Wendelbo	280	H. Runemark & P. Wendelbo, 280	LD	LD148284]			LD148284] [n.d.]	36.682	30.5303	>1000	36.682008 N, 30.530252 E	H. El Zein in Pasta et al.	2024	Historical confirmed
150	PreservedSpecimen	https://list.worldfloraonline.org/wfo-0001443399	https://www.gbif.org/species/7328023	Erica sicula subsp. sicula	Ericales	Ericaceae	Erica	sicula	sicula	subsp.	Pentapera sicula (Guss.) Kloz. subsp. libanotica (Barbey) Yalt. [Erica sicula Guss. subsp. libanotica (C. & W. Barbey) Stevens, added later]	Türkiye	Antalya	Antalya civarı (= around Antalya), Göynük Deresi	7	6	1949	07.06.1949	A. Attila		leg. A. Attilla, det. F. Yaltırık, I.X.1966	ISTE	ISTF8678			ISTF8678	36.682	30.5303	>1000	36.682008 N, 30.530252 E	H. El Zein in Pasta et al.	2024	Historical confirmed
164	PreservedSpecimen	https://list.worldfloraonline.org/wfo-0001443399	https://www.gbif.org/species/7328023	Erica sicula subsp. sicula	Ericales	Ericaceae	Erica	sicula	sicula	subsp.	Erica sicula subsp. libanotica (C. & W. Barbey)	Türkiye	Antalya	C3, Antalya, Antalya-Kemer arası, Göynük Nehri vadisine giriş, kireçtaşlı tepeler, makilik ve Pinus brutia ormanı açıklıkları, 100 m a.s.l (= between Antalya and Kemer, entrance to Göynük River valley, limestone hills, maquis and Pinus brutia forest clearings)	4	10	1995	04.10.1995	A.J. Byfield	B2069a	leg. A.J. Byfield B2069a, det. A.J. Byfield	ISTE	ISTE69421			ISTE69421	36.682	30.5303	<100	36.682008 N, 30.530252 E	H. El Zein in Pasta et al.	2024	Historical confirmed
151	PreservedSpecimen	https://list.worldfloraonline.org/wfo-0001443399	https://www.gbif.org/species/7328023	Erica sicula subsp. sicula	Ericales	Ericaceae	Erica	sicula	sicula	subsp.	Pentapera sicula [(Guss.)] Klotzsch	Türkiye	Antalya	prov. Antalya, distr. Kemer (Lycia), Göynük Canyon, 100 m, cliffs				07.07.1949 [date not featured in Davis et al., 1965, possibly 07.06.1949]	P.H. Davis	15017	P.H. Davis (ref. 15017 in Davis et al., 1978)	E				E [OŞ, n.d.]	36.682	30.5303	>1000	36.682008 N, 30.530252 E	H. El Zein in Pasta et al.	2024	Historical confirmed
156	PreservedSpecimen	https://list.worldfloraonline.org/wfo-0001443399	https://www.gbif.org/species/7328023	Erica sicula subsp. sicula	Ericales	Ericaceae	Erica	sicula	sicula	subsp.	Erica sicula Guss.	Türkiye	Antalya	C3 Antalya, Çakırlar, Hisarçandır-Karlıktepe arası, P. brutia-Cedrus libani ormanı, 800-1300 m (= between Hisarçandır and Karlıktepe, P. brutia and Cedrus libani forest, alt. 800-1300 m)	11	5	1978	11.05.1978	H. Peşmen	3834	leg H. Peşmen 3834, det. H. Peşmen 1978	HUB				HUB [OŞ, n.d.]	36.767	30.4868	>1000	36.767013 N, 30.486780 E	H. El Zein in Pasta et al.	2024	Historical confirmed
9	Occurrence	https://list.worldfloraonline.org/wfo-0001443399	https://www.gbif.org/species/7328023	Erica sicula subsp. sicula	Ericales	Ericaceae	Erica	sicula	sicula	subsp.	Erica sicula Nob.	Italy	Sicily	Marettimo Island		5	1829	May 1829	G. Gussone		G. Gussone (‘extremely rare’)				Gussone G (1832) Erica sicula. Supplementum ad Florae Siculae Prodromum, quod et specimen florae insularum Siciliae ulteriori adjacentium. Ex Regia Typographia, Neapoli, fasciculus 1, p. 113. Gussone G (1843) Erica sicula. Florae Siculae Synopsis exhibens plantas vasculares in Sicilia insulisque adjacentibus hucusque detectas secundum systema Linneanum dispositas. Typ.[ographia] Tramater, Neapoli…	Gussone (1832), Gussone (1843)	37.9671	12.0568	>1000	37.967147 N, 12.056817 E	H. El Zein in Pasta et al.	2024	Historical not confirmed
77	Occurrence	https://list.worldfloraonline.org/wfo-0001443399	https://www.gbif.org/species/7328023	Erica sicula subsp. sicula	Ericales	Ericaceae	Erica	sicula	sicula	subsp.	Erica sicula Guss.	Italy	Sicily	Marettimo Island, N-facing cliff beneath the top of Pizzo Falcone			1990	1990	S. Pignatti & E. Pignatti-Wikus		S. Pignatti & E. Pignatti-Wikus				Pignatti S, Pignatti Wikus E (1990, unpubl.) Un’escursione botanica all’Isola di Marettimo (TP) compiuta nel maggio del 1988. Università degli Studi di Roma ‘La Sapienza’ e di Trieste, 160 pp.	Pignatti and Pignatti-Wikus (1990)	37.9811	12.0526	<100	37.981069 N, 12.052600 E	H. El Zein in Pasta et al.	2024	Historical not confirmed
19	PreservedSpecimen	https://list.worldfloraonline.org/wfo-0001443399	https://www.gbif.org/species/7328023	Erica sicula subsp. sicula	Ericales	Ericaceae	Erica	sicula	sicula	subsp.	Erica sicula Guss.	Italy	Sicily	Monte Erice presso Trapani				sine die [1828-1831]	G. Gasparrini		[Gasparrini]	PAL	PAL62902		Lojacono-Pojero M (1907) Erica sicula. In: Flora Sicula o descrizione delle piante spontanee o indigenate in Sicilia, Vol. 2(2) (Corolliflorae-Monochlamydeae, Gymnospermae. Tipografia Bizzarrilli, Palermo, p. 10 and plate I.	PAL62902 (Lojacono-Pojero, 1907)	38.0378	12.5877	>1000	38.037833 N, 12.587742 E	H. El Zein in Pasta et al.	2024	Historical not confirmed
3	PreservedSpecimen	https://list.worldfloraonline.org/wfo-0001443399	https://www.gbif.org/species/7328023	Erica sicula subsp. sicula	Ericales	Ericaceae	Erica	sicula	sicula	subsp.	Erica sicula Nob.	Italy	Sicily	M.[on]te Cofani presso Trapani [handwritten by Gussone himself]				sine die [1822 or earlier]	G. Gussone		[Fl.] Ital. 4. V. 327 n° 5 misit Gussone 1822 [handwritten by Bertoloni] Hortus Siccus Florae Italicae	BOLO				BOLO [n.d.]	38.1073	12.6673	>1000	38.10726 N, 12.66726 E	H. El Zein in Pasta et al.	2024	Historical confirmed
10	PreservedSpecimen	https://list.worldfloraonline.org/wfo-0001443399	https://www.gbif.org/species/7328023	Erica sicula subsp. sicula	Ericales	Ericaceae	Erica	sicula	sicula	subsp.	[Erica sicula Guss.]	Italy	Sicily	Monte Cofano		4	1830	Aprile 1830 [handwritten by Gasparrini himself]	G. Gasparrini		[Gasparrini]	PAV				PAV [n.d.]	38.1073	12.6673	>1000	38.10726 N, 12.66726 E	H. El Zein in Pasta et al.	2024	Historical confirmed
12	PreservedSpecimen	https://list.worldfloraonline.org/wfo-0001443399	https://www.gbif.org/species/7328023	Erica sicula subsp. sicula	Ericales	Ericaceae	Erica	sicula	sicula	subsp.	[Erica sicula Guss.]	Italy	Sicily	Mt. Cofano [handwritten by Gasparrini himself]		5		Maggio [1828-1831]	G. Gasparrini		[Gasparrini]	NAP	NAP0002241			NAP0002241 [n.d.]	38.1073	12.6673	>1000	38.10726 N, 12.66726 E	H. El Zein in Pasta et al.	2024	Historical confirmed
2	PreservedSpecimen	https://list.worldfloraonline.org/wfo-0001443399	https://www.gbif.org/species/7328023	Erica sicula subsp. sicula	Ericales	Ericaceae	Erica	sicula	sicula	subsp.	Erica sicula Nob. [handwritten by Gussone himself]	Italy	Sicily	Cofani		5	1818	mag.[gio] [= May, probably 1818]	G. Gussone		[Gussone]	NAP	NAP0002243	[n.d.; prob. isotype]	Gussone G (1821) Catalogus plantarum quae asservantur in Regio Horto ser.[enissimi] Franc[isci] Borbonii principis iuventutis in Boccadifalco, prope Panormum. Adduntur nonnullae adnotationes, ac descriptiones novarum aliquot specierum. Typographia A. Trani, Neapoli, xi + 84 pp.	NAP0002243 [n.d.; prob. isotype], Gussone (1821)	38.1073	12.6673	>1000	38.10726 N, 12.66726 E	H. El Zein in Pasta et al.	2024	Historical confirmed
6	PreservedSpecimen	https://list.worldfloraonline.org/wfo-0001443399	https://www.gbif.org/species/7328023	Erica sicula subsp. sicula	Ericales	Ericaceae	Erica	sicula	sicula	subsp.	Erica sicula Nob.	Italy	Sicily	in rupibus calcareis Cofani prope Drepanum [handwritten by Gussone himself]				sine die	G. Gussone		[Gussone]	L	L2594957			L2594957	38.1073	12.6673	>1000	38.10726 N, 12.66726 E	H. El Zein in Pasta et al.	2024	Historical confirmed
25	PreservedSpecimen	https://list.worldfloraonline.org/wfo-0001443399	https://www.gbif.org/species/7328023	Erica sicula subsp. sicula	Ericales	Ericaceae	Erica	sicula	sicula	subsp.	[Erica sicula Guss.]	Italy	Sicily	Punta di Cofani presso Trapani [handwritten by Gussone himself]		5		maggio	G. Gussone		[Gussone]	NAP	NAP0002239			NAP0002239 [n.d.]	38.1073	12.6673	>1000	38.10726 N, 12.66726 E	H. El Zein in Pasta et al.	2024	Historical confirmed
1	PreservedSpecimen	https://list.worldfloraonline.org/wfo-0001443399	https://www.gbif.org/species/7328023	Erica sicula subsp. sicula	Ericales	Ericaceae	Erica	sicula	sicula	subsp.	Erica an spec. nov.: sicula Nob.	Italy	Sicily	Cofani [handwritten by Gussone himself]		5	1818	mg. [= May, probably 1818]	G. Gussone		[Gussone] “confer Buxbaum Centur. IV Tab. XLIII” [erased by Gussone himself]	NAP	NAP0002240	[n.d.; probably the holotype designated by Meikle, 1985, p. 1060]		NAP0002240 [n.d.; probably the holotype designated by Meikle, 1985, p. 1060]	38.1073	12.6673	>1000	38.10726 N, 12.66726 E	H. El Zein in Pasta et al.	2024	Historical confirmed
16	PreservedSpecimen	https://list.worldfloraonline.org/wfo-0001443399	https://www.gbif.org/species/7328023	Erica sicula subsp. sicula	Ericales	Ericaceae	Erica	sicula	sicula	subsp.	Erica sicula Guss.	Italy	Sicily	in praeruptis montosis prope Drepanum loco vulgo dicto monte Cofani [handwritten by Gasparrini himself]				sine die [1828-1831]	G. Gasparrini		[legit] G. Gasparrini [misit in] 1836 H[er]b[ier] Adrien de Jussieu	P	P00419528			P00419528	38.1073	12.6673	>1000	38.10726 N, 12.66726 E	H. El Zein in Pasta et al.	2024	Historical confirmed
72	PreservedSpecimen	https://list.worldfloraonline.org/wfo-0001443399	https://www.gbif.org/species/7328023	Erica sicula subsp. sicula	Ericales	Ericaceae	Erica	sicula	sicula	subsp.	Pentapera sicula	Italy	Sicily	Drepanum (Trapani) in rupium fissuris mare prospicientibus montis Cofano prope sacellum del Crocefisso, solo calcareo-dolomitico	16	5	1904	16.05.1904	A. Ponzo		A. Ponzo Flora Italica Exsiccata	RO				RO [Erbario Generale, n.d.]	38.1073	12.6673	>1000	38.10726 N, 12.66726 E	H. El Zein in Pasta et al.	2024	Historical confirmed
53	PreservedSpecimen	https://list.worldfloraonline.org/wfo-0001443399	https://www.gbif.org/species/7328023	Erica sicula subsp. sicula	Ericales	Ericaceae	Erica	sicula	sicula	subsp.	Erica sicula Guss.	Italy	Sicily	In rupibus calcareis montosis maritimis Trapani a Monte Cofano				sine die	A. Todaro		A. Todaro	RO				RO [Erbario Cesati, n.d.]	38.1073	12.6673	>1000	38.10726 N, 12.66726 E	H. El Zein in Pasta et al.	2024	Historical confirmed
54	PreservedSpecimen	https://list.worldfloraonline.org/wfo-0001443399	https://www.gbif.org/species/7328023	Erica sicula subsp. sicula	Ericales	Ericaceae	Erica	sicula	sicula	subsp.	Erica sicula Guss.	Italy	Sicily	In rupibus calcareis montosis maritimis Trapani a Monte Cofano				sine die	A. Todaro		A. Todaro	RO				RO [Erbario Cesati, n.d.]	38.1073	12.6673	>1000	38.10726 N, 12.66726 E	H. El Zein in Pasta et al.	2024	Historical confirmed
57	PreservedSpecimen	https://list.worldfloraonline.org/wfo-0001443399	https://www.gbif.org/species/7328023	Erica sicula subsp. sicula	Ericales	Ericaceae	Erica	sicula	sicula	subsp.	Erica sicula Guss.	Italy	Sicily	In rupibus calcareis montosis maritimis Trapani a Monte Cofano				sine die	A. Todaro		A. Todaro	RO				RO [Erbario Generale, n.d.]	38.1073	12.6673	>1000	38.10726 N, 12.66726 E	H. El Zein in Pasta et al.	2024	Historical confirmed
24	PreservedSpecimen	https://list.worldfloraonline.org/wfo-0001443399	https://www.gbif.org/species/7328023	Erica sicula subsp. sicula	Ericales	Ericaceae	Erica	sicula	sicula	subsp.	Erica sicula Guss.	Italy	Sicily	In rupibus calcareis Monte Cofani presso Trapani [handwritten by Gussone himself]	13	5	1844	13.05.1844			cult.[a in Horto] Bot.[anico] Pan.[ormitano] [hadwritten by Gussone himself]; on a second label we read “[floret] Aprili, Majo”	NAP	NAP0002238			NAP0002238 [n.d.]	38.1073	12.6673	>1000	38.10726 N, 12.66726 E	H. El Zein in Pasta et al.	2024	Historical confirmed
76	PreservedSpecimen	https://list.worldfloraonline.org/wfo-0001443399	https://www.gbif.org/species/7328023	Erica sicula subsp. sicula	Ericales	Ericaceae	Erica	sicula	sicula	subsp.	Erica sicula Guss.	Italy	Sicily	Monte Cofano (TP)	28	7	1985	28.07.1985	D. Ottonello		D. Ottonello Herbarium Mediterraneum	PAL	PAL83069			PAL83069	38.1073	12.6673	>1000	38.10726 N, 12.66726 E	H. El Zein in Pasta et al.	2024	Historical confirmed
91	PreservedSpecimen	https://list.worldfloraonline.org/wfo-0001443399	https://www.gbif.org/species/7328023	Erica sicula subsp. sicula	Ericales	Ericaceae	Erica	sicula	sicula	subsp.	Erica sicula Guss.	Italy	Sicily	R.N.O. Monte Cofano, Monte Cofano (Trapani)	17	5	2012	17.05.2012	E. Di Gristina		E. Di Gristina	PAL	PAL96709			PAL96709	38.1073	12.6673	>1000	38.10726 N, 12.66726 E	H. El Zein in Pasta et al.	2024	Historical confirmed
32	PreservedSpecimen	https://list.worldfloraonline.org/wfo-0001443399	https://www.gbif.org/species/7328023	Erica sicula subsp. sicula	Ericales	Ericaceae	Erica	sicula	sicula	subsp.	Erica sicula	Italy	Sicily	M. Cofano			1855	1855	É. et A. Huet du Pavillon		É. et A. Huet du Pavillon	BOLO				BOLO [n.d.]	38.1073	12.6673	>1000	38.10726 N, 12.66726 E	H. El Zein in Pasta et al.	2024	Historical confirmed
33	PreservedSpecimen	https://list.worldfloraonline.org/wfo-0001443399	https://www.gbif.org/species/7328023	Erica sicula subsp. sicula	Ericales	Ericaceae	Erica	sicula	sicula	subsp.	Erica sicula Guss. (Pentapera sicula Kl.)	Italy	Sicily	Ad rupes montis Cofani propè Trapani	18	4	1855	18.04.1855	É. et A. Huet du Pavillon		É. et A. Huet du Pavillon	MHNF	MHNF.H34691			MHNF.H34691	38.1073	12.6673	>1000	38.10726 N, 12.66726 E	H. El Zein in Pasta et al.	2024	Historical confirmed
27	PreservedSpecimen	https://list.worldfloraonline.org/wfo-0001443399	https://www.gbif.org/species/7328023	Erica sicula subsp. sicula	Ericales	Ericaceae	Erica	sicula	sicula	subsp.	[Erica sicula Guss.]	Italy	Sicily	ad rupes Montis Cofani propè Trapani	18	4	1855	18.04.1855	É. et A. Huet du Pavillon		É. et A. Huet du Pavillon in Herb. Willkomm	COI	COI00041979			COI00041979	38.1073	12.6673	>1000	38.10726 N, 12.66726 E	H. El Zein in Pasta et al.	2024	Historical confirmed
15	PreservedSpecimen	https://list.worldfloraonline.org/wfo-0001443399	https://www.gbif.org/species/7328023	Erica sicula subsp. sicula	Ericales	Ericaceae	Erica	sicula	sicula	subsp.	Pentapera sicula Klotz [Erica sicula Guss.]	Italy	Sicily	Monte Cofani prope Drepanum (Trapani) in Sicilia	6	5	1833	6 Maji 1833	F. L. Splitgerber		F. L. Splitgerber	L	L2594953			L2594953	38.1073	12.6673	>1000	38.10726 N, 12.66726 E	H. El Zein in Pasta et al.	2024	Historical confirmed
78	PreservedSpecimen	https://list.worldfloraonline.org/wfo-0001443399	https://www.gbif.org/species/7328023	Erica sicula subsp. sicula	Ericales	Ericaceae	Erica	sicula	sicula	subsp.	Erica sicula Guss.	Italy	Sicily	Mt. Cofano. Westward slope. Calcareous soil. Alt.: 400-600 m.	31	5	1990	31.05.1990	F.M. Raimondo et al.		F.M. Raimondo et al. OPTIMA Iter Mediterraneum III n. 137	PAL	PAL68835			PAL68835	38.1073	12.6673	>1000	38.10726 N, 12.66726 E	H. El Zein in Pasta et al.	2024	Historical confirmed
79	PreservedSpecimen	https://list.worldfloraonline.org/wfo-0001443399	https://www.gbif.org/species/7328023	Erica sicula subsp. sicula	Ericales	Ericaceae	Erica	sicula	sicula	subsp.	Erica sicula Guss.	Italy	Sicily	Mt. Cofano. Westward slope. Calcareous soil. Alt.: 400-600 m.	31	5	1990	31.05.1990	F.M. Raimondo et al.		F.M. Raimondo et al. OPTIMA Iter Mediterraneum III n. 323	B	B100485669			B100485669	38.1073	12.6673	>1000	38.10726 N, 12.66726 E	H. El Zein in Pasta et al.	2024	Historical confirmed
18	PreservedSpecimen	https://list.worldfloraonline.org/wfo-0001443399	https://www.gbif.org/species/7328023	Erica sicula subsp. sicula	Ericales	Ericaceae	Erica	sicula	sicula	subsp.	Erica sicula Guss.	Italy	Sicily	In praeruptis montosis prope Drepanum (Monte Cofano) [handwritten by Gasparrini]				sine die [1828-1831]	G. Gasparrini		Florescit aestate [Gasparrini]	PAV				PAV [n.d.]	38.1073	12.6673	>1000	38.10726 N, 12.66726 E	H. El Zein in Pasta et al.	2024	Historical confirmed
82	PreservedSpecimen	https://list.worldfloraonline.org/wfo-0001443399	https://www.gbif.org/species/7328023	Erica sicula subsp. sicula	Ericales	Ericaceae	Erica	sicula	sicula	subsp.	Erica sicula Guss.	Italy	Sicily	Monte Cofano près de Cornino Prov.[ince] de Trapani roches calcaires, 200 m, SE	3	4	2001	03.04.2001	G. Certa & A. Gambino		G. Certa & A. Gambino Herbarium Mediterraneum	PAL	PAL88515			PAL88515	38.1073	12.6673	>1000	38.10726 N, 12.66726 E	H. El Zein in Pasta et al.	2024	Historical confirmed
83	PreservedSpecimen	https://list.worldfloraonline.org/wfo-0001443399	https://www.gbif.org/species/7328023	Erica sicula subsp. sicula	Ericales	Ericaceae	Erica	sicula	sicula	subsp.	Erica sicula Guss.	Italy	Sicily	Monte Cofano près de Cornino Prov.[ince] de Trapani roches calcaires, 200 m, SE	3	4	2001	03.04.2001	G. Certa & A. Gambino		G. Certa & A. Gambino Herbarium Mediterraneum	PAL	PAL88516			PAL88516	38.1073	12.6673	>1000	38.10726 N, 12.66726 E	H. El Zein in Pasta et al.	2024	Historical confirmed
84	PreservedSpecimen	https://list.worldfloraonline.org/wfo-0001443399	https://www.gbif.org/species/7328023	Erica sicula subsp. sicula	Ericales	Ericaceae	Erica	sicula	sicula	subsp.	Erica sicula Guss.	Italy	Sicily	Monte Cofano près de Cornino Prov.[ince] de Trapani roches calcaires, 200 m, SE	3	4	2001	03.04.2001	G. Certa & A. Gambino		G. Certa & A. Gambino Herbarium Mediterraneum	PAL	PAL89701			PAL89701	38.1073	12.6673	>1000	38.10726 N, 12.66726 E	H. El Zein in Pasta et al.	2024	Historical confirmed
85	PreservedSpecimen	https://list.worldfloraonline.org/wfo-0001443399	https://www.gbif.org/species/7328023	Erica sicula subsp. sicula	Ericales	Ericaceae	Erica	sicula	sicula	subsp.	Erica sicula Guss.	Italy	Sicily	Monte Cofano près de Cornino Prov.[ince] de Trapani roches calcaires, 200 m, SE	3	4	2001	03.04.2001	G. Certa & A. Gambino		G. Certa & A. Gambino Herbarium Mediterraneum	PAL	PAL62904			PAL62904	38.1073	12.6673	>1000	38.10726 N, 12.66726 E	H. El Zein in Pasta et al.	2024	Historical confirmed
86	PreservedSpecimen	https://list.worldfloraonline.org/wfo-0001443399	https://www.gbif.org/species/7328023	Erica sicula subsp. sicula	Ericales	Ericaceae	Erica	sicula	sicula	subsp.	Erica sicula Guss.	Italy	Sicily	Monte Cofano près de Cornino Prov.[ince] de Trapani roches calcaires, 200 m, SE	3	4	2001	03.04.2001	G. Certa & A. Gambino		G. Certa & A. Gambino Herbarium Mediterraneum	PAL	PAL62905			PAL62905	38.1073	12.6673	>1000	38.10726 N, 12.66726 E	H. El Zein in Pasta et al.	2024	Historical confirmed
39	PreservedSpecimen	https://list.worldfloraonline.org/wfo-0001443399	https://www.gbif.org/species/7328023	Erica sicula subsp. sicula	Ericales	Ericaceae	Erica	sicula	sicula	subsp.	Pentapera sicula Kl.	Italy	Sicily	Trapani Monte Cofano				sine die	G. Reina		G. Reina Herbarium R. Hort. Bot. Panormitani	AMD	AMD68228			AMD68228	38.1073	12.6673	>1000	38.10726 N, 12.66726 E	H. El Zein in Pasta et al.	2024	Historical confirmed
26	PreservedSpecimen	https://list.worldfloraonline.org/wfo-0001443399	https://www.gbif.org/species/7328023	Erica sicula subsp. sicula	Ericales	Ericaceae	Erica	sicula	sicula	subsp.	Erica sicula Guss.	Italy	Sicily	In rupibus abruptis calcareis maritimis montis Cofano prope Trapani in Sicilia occidentale		6	1844	Jun 1844	L.F.J.R.. Leresche		Herb. Leresche 1846 coll. Caen (Hb Lenormand)	P	P00420189			P00420189	38.1073	12.6673	>1000	38.10726 N, 12.66726 E	H. El Zein in Pasta et al.	2024	Historical confirmed
81	PreservedSpecimen	https://list.worldfloraonline.org/wfo-0001443399	https://www.gbif.org/species/7328023	Erica sicula subsp. sicula	Ericales	Ericaceae	Erica	sicula	sicula	subsp.	Erica sicula Guss.	Italy	Sicily	Monte Cofano (TP)	18	12	1999	18.12.1999	L. Gianguzzi		L. Gianguzzi Herbarium Mediterraneum	PAL	PAL83936			PAL83936	38.1073	12.6673	>1000	38.10726 N, 12.66726 E	H. El Zein in Pasta et al.	2024	Historical confirmed
87	PreservedSpecimen	https://list.worldfloraonline.org/wfo-0001443399	https://www.gbif.org/species/7328023	Erica sicula subsp. sicula	Ericales	Ericaceae	Erica	sicula	sicula	subsp.	Erica sicula Guss. subsp. sicula	Italy	Sicily	Monte Cofano	22	4	2004	22.04.2004	L. Scuderi & L. Gianguzzi		L. Scuderi & L. Gianguzzi	CAT	CAT20208			CAT20208	38.1073	12.6673	>1000	38.10726 N, 12.66726 E	H. El Zein in Pasta et al.	2024	Historical confirmed
71	PreservedSpecimen	https://list.worldfloraonline.org/wfo-0001443399	https://www.gbif.org/species/7328023	Erica sicula subsp. sicula	Ericales	Ericaceae	Erica	sicula	sicula	subsp.	Pentapera sicula Klotsch	Italy	Sicily	Drepanum (Trapani) in rupium fissuris mare prospicientibus montis Cofano prope sacellum del Crocifisso, solo calcareo-dolomitico	16	5	1904	16.05.1904	A. Ponzo		leg. A. Ponzo	CAT	CAT001379			CAT001379 [Erbario Generale]	38.1073	12.6673	<100	38.10726 N, 12.66726 E	H. El Zein in Pasta et al.	2024	Historical confirmed
70	PreservedSpecimen	https://list.worldfloraonline.org/wfo-0001443399	https://www.gbif.org/species/7328023	Erica sicula subsp. sicula	Ericales	Ericaceae	Erica	sicula	sicula	subsp.	Erica sicula Spr.	Italy	Sicily	fra le rupi dolomitiche di M. Cofano (presso Trapani) che guardano il mare, a pochi metri di altezza dal suo livello		4	1903	1903-04-01	A. Ponzo		leg. A. Ponzo Società italiana per scambio di Exsiccata	CAT	CAT007456			CAT007456 [Erbario Tornabene]	38.1073	12.6673	>1000	38.10726 N, 12.66726 E	H. El Zein in Pasta et al.	2024	Historical confirmed
28	PreservedSpecimen	https://list.worldfloraonline.org/wfo-0001443399	https://www.gbif.org/species/7328023	Erica sicula subsp. sicula	Ericales	Ericaceae	Erica	sicula	sicula	subsp.	Pentapera sicula Kl.	Italy	Sicily	Ad rupes montis Cofani prope Trapani	18	4	1855	18.04.1855	É. et A. Huet du Pavillon		Leg. É. et A. Huet du Pavillon Plantae Siculae	L	L2594954			L2594954	38.1073	12.6673	>1000	38.10726 N, 12.66726 E	H. El Zein in Pasta et al.	2024	Historical confirmed
29	PreservedSpecimen	https://list.worldfloraonline.org/wfo-0001443399	https://www.gbif.org/species/7328023	Erica sicula subsp. sicula	Ericales	Ericaceae	Erica	sicula	sicula	subsp.	Pentapera sicula Kl.	Italy	Sicily	Ad rupes montis ‘Cosani’ [= Cofani] prope Trapani	18	4	1855	18.04.1855	É. et A. Huet du Pavillon		Leg. É. et A. Huet du Pavillon Plantae Siculae	L	L2594955			L2594955	38.1073	12.6673	>1000	38.10726 N, 12.66726 E	H. El Zein in Pasta et al.	2024	Historical confirmed
31	PreservedSpecimen	https://list.worldfloraonline.org/wfo-0001443399	https://www.gbif.org/species/7328023	Erica sicula subsp. sicula	Ericales	Ericaceae	Erica	sicula	sicula	subsp.	Pentapera sicula Kl.	Italy	Sicily	Ad rupes montis Cofani propè Trapani	18	4	1855	18.04.1855	É. et A. Huet du Pavillon		Leg. É. et A. Huet du Pavillon Plantae Siculae	WAG	WAG1788094			WAG1788094	38.1073	12.6673	>1000	38.10726 N, 12.66726 E	H. El Zein in Pasta et al.	2024	Historical confirmed
30	PreservedSpecimen	https://list.worldfloraonline.org/wfo-0001443399	https://www.gbif.org/species/7328023	Erica sicula subsp. sicula	Ericales	Ericaceae	Erica	sicula	sicula	subsp.	Pentapera sicula Kl.	Italy	Sicily	Ad rupes montis Cofani propè Trapani	18	4	1855	18.04.1855	É. et A. Huet du Pavillon		Leg. É. et A. Huet du Pavillon Plantae Siculae - Herb. E. Cosson	P	P00419525			P00419525	38.1073	12.6673	>1000	38.10726 N, 12.66726 E	H. El Zein in Pasta et al.	2024	Historical confirmed
37	PreservedSpecimen	https://list.worldfloraonline.org/wfo-0001443399	https://www.gbif.org/species/7328023	Erica sicula subsp. sicula	Ericales	Ericaceae	Erica	sicula	sicula	subsp.	Erica sicula Guss.	Italy	Sicily	In rupibus calcareis maritimis M. Cofani		5	1880	Majo 1880	M. Lojacono-Pojero		Leg. M. Lojacono[-Pojero] Plantae Siculae rariores 435 - Herb. Drake	P	P00419532			P00419532	38.1073	12.6673	>1000	38.10726 N, 12.66726 E	H. El Zein in Pasta et al.	2024	Historical confirmed
36	PreservedSpecimen	https://list.worldfloraonline.org/wfo-0001443399	https://www.gbif.org/species/7328023	Erica sicula subsp. sicula	Ericales	Ericaceae	Erica	sicula	sicula	subsp.	Erica sicula Guss.	Italy	Sicily	In rupibus calcareis maritimis M. Cofani		5	1880	Majo 1880	M. Lojacono-Pojero		M. Lojacono[-Pojero] Plantae Siculae rariores n. 435	LD	LD1576977			LD1576977	38.1073	12.6673	>1000	38.10726 N, 12.66726 E	H. El Zein in Pasta et al.	2024	Historical confirmed
17	PreservedSpecimen	https://list.worldfloraonline.org/wfo-0001443399	https://www.gbif.org/species/7328023	Erica sicula subsp. sicula	Ericales	Ericaceae	Erica	sicula	sicula	subsp.	Erica sicula Guss.	Italy	Sicily	In monte Cofano prope Drepanum				sine die [1828-1831]	G. Gasparrini		M.[isit] Gasparrini 1840	P	P00419529			P00419529	38.1073	12.6673	>1000	38.10726 N, 12.66726 E	H. El Zein in Pasta et al.	2024	Historical confirmed
90	PreservedSpecimen	https://list.worldfloraonline.org/wfo-0001443399	https://www.gbif.org/species/7328023	Erica sicula subsp. sicula	Ericales	Ericaceae	Erica	sicula	sicula	subsp.	Erica sicula Guss. subsp. sicula	Italy	Sicily	Monte Cofano	8	9	2010	08.09.2010	R. Guarino & S. Sciandrello		R. Guarino & S. Sciandrello	CAT	CAT14460			CAT14460	38.1073	12.6673	>1000	38.10726 N, 12.66726 E	H. El Zein in Pasta et al.	2024	Historical confirmed
80	PreservedSpecimen	https://list.worldfloraonline.org/wfo-0001443399	https://www.gbif.org/species/7328023	Erica sicula subsp. sicula	Ericales	Ericaceae	Erica	sicula	sicula	subsp.	Erica sicula Guss.	Italy	Sicily	Sizilien, Provinz Trapani, ca. 14 km NE Trapani, Monte Cofano, S-exponierte Felswände, Alt. 385 m, Kalk, Felsspalten	27	3	1997	27.03.1997	R. Karl		R. Karl	W	W0125132			W0125132	38.1073	12.6673	>1000	38.10726 N, 12.66726 E	H. El Zein in Pasta et al.	2024	Historical confirmed
20	PreservedSpecimen	https://list.worldfloraonline.org/wfo-0001443399	https://www.gbif.org/species/7328023	Erica sicula subsp. sicula	Ericales	Ericaceae	Erica	sicula	sicula	subsp.	Erica sicula	Italy	Sicily	Cofani		5	1854	maggio [18]54			sine coll.	PAL	PAL62900			PAL62900	38.1073	12.6673	>1000	38.10726 N, 12.66726 E	H. El Zein in Pasta et al.	2024	Historical not confirmed
21	PreservedSpecimen	https://list.worldfloraonline.org/wfo-0001443399	https://www.gbif.org/species/7328023	Erica sicula subsp. sicula	Ericales	Ericaceae	Erica	sicula	sicula	subsp.	Erica sicula Guss.	Italy	Sicily	Monte Cofani		5		maggio			sine coll.	PAL	PAL62901			PAL62901	38.1073	12.6673	>1000	38.10726 N, 12.66726 E	H. El Zein in Pasta et al.	2024	Historical not confirmed
40	PreservedSpecimen	https://list.worldfloraonline.org/wfo-0001443399	https://www.gbif.org/species/7328023	Erica sicula subsp. sicula	Ericales	Ericaceae	Erica	sicula	sicula	subsp.	Erica sicula Guss., Cat. H. Bocc. 1821, p. 74	Italy	Sicily	In rupibus calcareis montosis maritimis Trapani a Monte Cofano		5		Majo	A. Todaro		Todaro Flora Sicula Exsiccata Legit Todaro	CAT	CAT007458			CAT007458 [Erbario Tornabene]	38.1073	12.6673	>1000	38.10726 N, 12.66726 E	H. El Zein in Pasta et al.	2024	Historical confirmed
47	PreservedSpecimen	https://list.worldfloraonline.org/wfo-0001443399	https://www.gbif.org/species/7328023	Erica sicula subsp. sicula	Ericales	Ericaceae	Erica	sicula	sicula	subsp.	Erica sicula Guss.	Italy	Sicily	In rupibus calcareis montosis maritimis Trapani a Monte Cofano		5		Majo	A. Todaro		Todaro Flora Sicula Exsiccata Legit Todaro	P	P00419518			P00419518	38.1073	12.6673	>1000	38.10726 N, 12.66726 E	H. El Zein in Pasta et al.	2024	Historical confirmed
48	PreservedSpecimen	https://list.worldfloraonline.org/wfo-0001443399	https://www.gbif.org/species/7328023	Erica sicula subsp. sicula	Ericales	Ericaceae	Erica	sicula	sicula	subsp.	Erica sicula Guss.	Italy	Sicily	In rupibus calcareis montosis maritimis Trapani a Monte Cofano		5		Majo	A. Todaro		Todaro Flora Sicula Exsiccata Legit Todaro	P	P00419519			P00419519	38.1073	12.6673	>1000	38.10726 N, 12.66726 E	H. El Zein in Pasta et al.	2024	Historical confirmed
49	PreservedSpecimen	https://list.worldfloraonline.org/wfo-0001443399	https://www.gbif.org/species/7328023	Erica sicula subsp. sicula	Ericales	Ericaceae	Erica	sicula	sicula	subsp.	Erica sicula Guss.	Italy	Sicily	In rupibus calcareis montosis maritimis Trapani a Monte Cofano		5		Majo	A. Todaro		Todaro Flora Sicula Exsiccata Legit Todaro	P	P00419520			P00419520	38.1073	12.6673	>1000	38.10726 N, 12.66726 E	H. El Zein in Pasta et al.	2024	Historical confirmed
51	PreservedSpecimen	https://list.worldfloraonline.org/wfo-0001443399	https://www.gbif.org/species/7328023	Erica sicula subsp. sicula	Ericales	Ericaceae	Erica	sicula	sicula	subsp.	Erica sicula Guss.	Italy	Sicily	In rupibus calcareis montosis maritimis. Trapani a Monte Cofano		5		Majo	A. Todaro		Todaro Flora Sicula Exsiccata Legit Todaro	CAT	CAT007458			CAT007458 [Erbario Tornabene]	38.1073	12.6673	>1000	38.10726 N, 12.66726 E	H. El Zein in Pasta et al.	2024	Historical confirmed
50	PreservedSpecimen	https://list.worldfloraonline.org/wfo-0001443399	https://www.gbif.org/species/7328023	Erica sicula subsp. sicula	Ericales	Ericaceae	Erica	sicula	sicula	subsp.	Erica sicula Guss.	Italy	Sicily	In rupibus calcareis montosis maritimis Trapani a Monte Cofano		5		Majo	A. Todaro		Todaro Flora Sicula Exsiccata Legit Todaro - Herb. Drake	P	P00419521			P00419521	38.1073	12.6673	>1000	38.10726 N, 12.66726 E	H. El Zein in Pasta et al.	2024	Historical confirmed
41	PreservedSpecimen	https://list.worldfloraonline.org/wfo-0001443399	https://www.gbif.org/species/7328023	Erica sicula subsp. sicula	Ericales	Ericaceae	Erica	sicula	sicula	subsp.	Erica sicula Guss.	Italy	Sicily	in rupibus calcareis montosis maritimis, Trapani a Monte Cofano		5		Majo	A. Todaro		Todaro Flora Sicula Exsiccata, Legit Todaro [handwritten by himself] comp.[rato] da Todaro in Gen. 1864	FI	FI055351			FI055351	38.1073	12.6673	>1000	38.10726 N, 12.66726 E	H. El Zein in Pasta et al.	2024	Historical confirmed
34	PreservedSpecimen	https://list.worldfloraonline.org/wfo-0001443399	https://www.gbif.org/species/7328023	Erica sicula subsp. sicula	Ericales	Ericaceae	Erica	sicula	sicula	subsp.	Erica sicula Guss.	Italy	Sicily	In rupibus calcareis mari finitimis Cofani (Sicilia)			1866	1866	A. Todaro		Todaro in Hb Grenier donné en 1875	P	P00419522			P00419522	38.1073	12.6673	>1000	38.10726 N, 12.66726 E	H. El Zein in Pasta et al.	2024	Historical confirmed
63	Occurrence	https://list.worldfloraonline.org/wfo-0001443399	https://www.gbif.org/species/7328023	Erica sicula subsp. sicula	Ericales	Ericaceae	Erica	sicula	sicula	subsp.	Pentapera sicula Klotzsch	Italy	Sicily	Mt. Cofano ‘al Passo della Zita’				1900 or earlier	A. Ponzo		A. Ponzo				Ponzo A (1900) La flora trapanese. Tipografia Puccio, Palermo,140 pp.	Ponzo (1900)	38.113	12.6659	<100	38.11304 N, 12.66587 E	H. El Zein in Pasta et al.	2024	Historical confirmed
88	PreservedSpecimen	https://list.worldfloraonline.org/wfo-0001443399	https://www.gbif.org/species/7328023	Erica sicula subsp. sicula	Ericales	Ericaceae	Erica	sicula	sicula	subsp.	Erica sicula Guss.	Italy	Sicily	M. Cofano al Passo della Zita (TP)	5	6	2009	05.06.2009	G. Domina		G. Domina	PAL	PAL83294			PAL83294	38.113	12.6659	<100	38.11304 N, 12.66587 E	H. El Zein in Pasta et al.	2024	Historical confirmed
89	PreservedSpecimen	https://list.worldfloraonline.org/wfo-0001443399	https://www.gbif.org/species/7328023	Erica sicula subsp. sicula	Ericales	Ericaceae	Erica	sicula	sicula	subsp.	Erica sicula Guss.	Italy	Sicily	M. Cofano, Passo della Zita (TP)	5	6	2009	05.06.2009	G. Domina		G. Domina	PAL	PAL83556			PAL83556	38.113	12.6659	<100	38.11304 N, 12.66587 E	H. El Zein in Pasta et al.	2024	Historical confirmed
227	PreservedSpecimen	https://www.gbif.org/species/7632546	https://list.worldfloraonline.org/wfo-0001362121	Erica sicula subsp. bocquetii (Peșmen) E.C.Nelson	Ericales	Ericaceae	Erica	sicula	bocquetii	subsp.	Pentapera bocquetii Peşmen [Syn: Erica bocquetii (Peşmen) P.F. Stevens]	Türkiye	Antalya	Antalya, Elmalı, Çığlıkara, sedir ormanı (= cedar forest)	6	6	1976	06.06.1976	Y. Akman & P. Quézel		[coll. et det.] Y. Akman & P. Quézel	ANK	ANK6046			ANK6046				n.a.			n.a.
13	PreservedSpecimen	https://list.worldfloraonline.org/wfo-0001443399	https://www.gbif.org/species/7328023	Erica sicula subsp. sicula	Ericales	Ericaceae	Erica	sicula	sicula	subsp.	Erica sicula Guss. [handwritten by Gasparrini himself]	Italy	Sicily	n.a.				sine die [1828-1831]	G. Gasparrini		[Gasparrini]	NAP	NAP0002242			NAP0002242 [n.d.]				n.a.			n.a.
11	PreservedSpecimen	https://list.worldfloraonline.org/wfo-0001443399	https://www.gbif.org/species/7328023	Erica sicula subsp. sicula	Ericales	Ericaceae	Erica	sicula	sicula	subsp.	Erica sicula	Italy	Sicily	Sicilia [handwritten by Gussone himself]				sine die [1831 or earlier]	G. Gussone		[Gussone] M.[isit] Gussone 1831 [probably written by A. de Jussieu]	P	P00419531			P00419531				n.a.			n.a.
58	PreservedSpecimen	https://list.worldfloraonline.org/wfo-0001443399	https://www.gbif.org/species/7328023	Erica sicula subsp. sicula	Ericales	Ericaceae	Erica	sicula	sicula	subsp.	Pentapera sicula	Italy	Sicily	[culta in] Hort.[o] Bot.[anico] Haun.[iense]	3	5	1887	03.05.1887	H. Kiærskou		[Hjalmar] Kiærskou, Herbarium musei botanici Hauniensis	C				C [n.d.]				n.a.			n.a.
52	PreservedSpecimen	https://list.worldfloraonline.org/wfo-0001443399	https://www.gbif.org/species/7328023	Erica sicula subsp. sicula	Ericales	Ericaceae	Erica	sicula	sicula	subsp.	Erica sicula Guss. [stored under Pentapera]	Italy	Sicily	Trapani [probably written by Todaro himself]				sine die	A. Todaro		[Todaro] Herbarium Horti Bot. Panormitani	PAL				PAL [n.d.]				n.a.			n.a.
234	PreservedSpecimen	https://www.gbif.org/species/7632553	https://list.worldfloraonline.org/wfo-0001362128	Erica sicula subsp. bocquetii (Peșmen) E.C.Nelson	Ericales	Ericaceae	Erica	sicula	bocquetii	subsp.	[Erica bocquetii]	Türkiye	Antalya	Elmalı	19	7	2003	19.07.2003	A. & U. Güvenç & R.S. Göktürk		A. & U. Güvenç & R.S. Göktürk	AEF	AEF23016		Güvenç A, Kendir A (2012) The leaf anatomy of some Erica taxa native to Türkiye. Turkish Journal of Botany 36(3): 253-262. https://doi.org/10.3906/bot-1103-1	AEF23016 [Güvenç and Kendir, 2012]				n.a.			n.a.
55	PreservedSpecimen	https://list.worldfloraonline.org/wfo-0001443399	https://www.gbif.org/species/7328023	Erica sicula subsp. sicula	Ericales	Ericaceae	Erica	sicula	sicula	subsp.	Erica sicula Guss.	Italy	Sicily	Trapani				sine die	A. Todaro		A. Todaro	RO				RO [Erbario Generale, n.d.]				n.a.			n.a.
56	PreservedSpecimen	https://list.worldfloraonline.org/wfo-0001443399	https://www.gbif.org/species/7328023	Erica sicula subsp. sicula	Ericales	Ericaceae	Erica	sicula	sicula	subsp.	Erica sicula Guss.	Italy	Sicily	Trapani, in Sicilia				sine die	A. Todaro		A. Todaro	RO				RO [Erbario Generale, n.d.]				n.a.			n.a.
60	PreservedSpecimen	https://list.worldfloraonline.org/wfo-0001443399	https://www.gbif.org/species/7328023	Erica sicula subsp. sicula	Ericales	Ericaceae	Erica	sicula	sicula	subsp.	Pentapera sicula	Italy	Sicily	Trapani in rupibus calcareis		4		Apr 1890	A. Todaro		A. Todaro	RO				RO [Erbario Generale, n.d.]				n.a.			n.a.
129	PreservedSpecimen	https://list.worldfloraonline.org/wfo-0001443399	https://www.gbif.org/species/7328023	Erica sicula subsp. sicula	Ericales	Ericaceae	Erica	sicula	sicula	subsp.	Erica sicula Guss. var. libanotica Barbey	Cyprus	n.a.	Cyprus: Kastaldagh Forest, Kythraea			1916	1916	J. Holmboe		A.K. Bovill, dedit J. Holmboe. Museum Botanicum Hauniense	C				C [n.d.]				n.a.			n.a.
23	PreservedSpecimen	https://list.worldfloraonline.org/wfo-0001443399	https://www.gbif.org/species/7328023	Erica sicula subsp. sicula	Ericales	Ericaceae	Erica	sicula	sicula	subsp.	Erica sicula Guss.	Italy	Sicily	in Monte Erice in Sicilia				sine die [1842 or earlier]	G. Gasparrini		communicavit cl. Gasparrini specimen accepto a cl.[aro] Gussonio [written by F. Parlatore] da Parlatore in Agosto 1842 [written by someone else] Herbarium Parlatoreanum	FI	FI055352			FI055352				n.a.			n.a.
42	PreservedSpecimen	https://list.worldfloraonline.org/wfo-0001443399	https://www.gbif.org/species/7328023	Erica sicula subsp. sicula	Ericales	Ericaceae	Erica	sicula	sicula	subsp.	Erica sicula Guss. (Pentapera sicula Klotschz, Erica gussonei Schouw mscr.)	Italy	Sicily	in rupibus calcareis montosis maritimis Siciliae Trapani				sine die	A. Todaro		dedit Todaro [or Jordano?] [also sent to] Genève & Paris, [added later] [the herbarium sheet contains a second specimen, “ad Agrigentum, leg. Gussone, herb. Schouw)	C				C [n.d.]				n.a.			n.a.
235	Occurrence	https://www.gbif.org/species/7632554	https://list.worldfloraonline.org/wfo-0001362129	Erica sicula subsp. bocquetii (Peșmen) E.C.Nelson	Ericales	Ericaceae	Erica	sicula	bocquetii	subsp.	Erica bocquetii (Peşmen) P.F. Stevens	Türkiye	Antalya	Elmalı Cedar Research Forest between 1600 and 1850 m a.s.l.			2008	2008	E. Ari et al.		E. Ari et al.				Ari E. Gürbüz E, Tuğrul Ay S (2014) Seed germinations of 20 wild species growing in Antalya, Türkiye, with outdoor ornamental plant potential. In: Proceedings of the Vth International Scientific Agricultural Symposium ‘AGROSYM 2014’ (Jahorina, Bosnia & Herzegovina), pp. 439-445.	Ari et al. (2014)				n.a.			n.a.
14	PreservedSpecimen	https://list.worldfloraonline.org/wfo-0001443399	https://www.gbif.org/species/7328023	Erica sicula subsp. sicula	Ericales	Ericaceae	Erica	sicula	sicula	subsp.	[Erica sicula Guss.]	Italy	Sicily	n.a.		5	1833	May 1833	F.L. Splitgerber		F. L. Splitgerber [sent on] 1834	G	G00323949			G00323949				n.a.			n.a.
96	Occurrence	https://list.worldfloraonline.org/wfo-0001443399	https://www.gbif.org/species/7328023	Erica sicula subsp. sicula	Ericales	Ericaceae	Erica	sicula	sicula	subsp.	Erica sicula Guss.	Lebanon	Jbeil District	‘above Milassa’ [perhaps Bil’âs or Lassa]			1908	1908	G. Post		G. Post				Post G, Dinsmore JE (1932) Pentapera. Flora of Syria, Palestine and Sinai, from the Taurus to Ras Muhammas and from the Mediterranean Sea to the Syrian desert. Second edition. American Press of Beirut, Beirut, p. 509.	Post and Dinsmore (1932)				n.a.			n.a.
69	PreservedSpecimen	https://list.worldfloraonline.org/wfo-0001443399	https://www.gbif.org/species/7328023	Erica sicula subsp. sicula	Ericales	Ericaceae	Erica	sicula	sicula	subsp.	Erica (Pentapera) sicula Guss.	Italy	Sicily	in rupibus calcareis maritimis, Trapani		5	1902	may 1902	H. Ross		H. Ross Herbarium Siculum [n.] 354	LD	LD1577097			LD1577097				n.a.			n.a.
64	PreservedSpecimen	https://list.worldfloraonline.org/wfo-0001443399	https://www.gbif.org/species/7328023	Erica sicula subsp. sicula	Ericales	Ericaceae	Erica	sicula	sicula	subsp.	Erica (Pentapera) sicula Guss.	Italy	Sicily	in rupibus calcareis maritimis Trapani		5	1902	may 1902	H. Ross		H. Ross Herbarium Siculum n. 354 - Herb. Drake	P	P00419523			P00419523				n.a.			n.a.
74	PreservedSpecimen	https://list.worldfloraonline.org/wfo-0001443399	https://www.gbif.org/species/7328023	Erica sicula subsp. sicula	Ericales	Ericaceae	Erica	sicula	sicula	subsp.	Erica (Pentapera) sicula Guss.	Italy	Sicily	in rupibus calcareis maritimis Trapani		5	1904	5.1904	H. Ross		H. Ross Herbarium Siculum n. 354 [legit] H. Ross [Herbarium Vadense]	WAG	WAG1788095			WAG1788095				n.a.			n.a.
66	PreservedSpecimen	https://list.worldfloraonline.org/wfo-0001443399	https://www.gbif.org/species/7328023	Erica sicula subsp. sicula	Ericales	Ericaceae	Erica	sicula	sicula	subsp.	Erica (Pentapera) sicula Guss.	Italy	Sicily	in rupibus calcareis maritimis, Trapani		5	1902	may 1902	H. Ross		H. Ross Herbarium Siculum n. 354 comp.[rata] da Ross nel Genn.[aio] 1905	L	L2594958			L2594958				n.a.			n.a.
67	PreservedSpecimen	https://list.worldfloraonline.org/wfo-0001443399	https://www.gbif.org/species/7328023	Erica sicula subsp. sicula	Ericales	Ericaceae	Erica	sicula	sicula	subsp.	Erica (Pentapera) sicula Guss.	Italy	Sicily	in rupibus calcareis maritimis, Trapani		5	1902	may 1902	H. Ross		H. Ross Herbarium Siculum n. 354 comp.[rata] da Ross nel Genn.[aio] 1905	FI	FI055350			FI055350				n.a.			n.a.
68	PreservedSpecimen	https://list.worldfloraonline.org/wfo-0001443399	https://www.gbif.org/species/7328023	Erica sicula subsp. sicula	Ericales	Ericaceae	Erica	sicula	sicula	subsp.	Erica (Pentapera) sicula Guss.	Italy	Sicily	in rupibus calcareis maritimis, Trapani		5	1902	may 1902	H. Ross		H. Ross Herbarium Siculum n. 354 comp.[rata] da Ross nel Genn.[aio] 1905	FI	FI055353			FI055353				n.a.			n.a.
61	PreservedSpecimen	https://list.worldfloraonline.org/wfo-0001443399	https://www.gbif.org/species/7328023	Erica sicula subsp. sicula	Ericales	Ericaceae	Erica	sicula	sicula	subsp.	Pentapera sicula Klotzsch	Italy	Sicily	Trapani: in rupibus calcareis		4	1890	Apr 1890	A. Todaro		Herbarium Horti Bot. Panormitani Flora Sicula com.[municavit] Ag. Todaro [written by Todaro himself]	AMD	AMD68229			AMD68229				n.a.			n.a.
62	PreservedSpecimen	https://list.worldfloraonline.org/wfo-0001443399	https://www.gbif.org/species/7328023	Erica sicula subsp. sicula	Ericales	Ericaceae	Erica	sicula	sicula	subsp.	Pentapera sicula Klotzsch	Italy	Sicily	Trapani: in rupibus calcareis		4	1890	Apr 1890	A. Todaro		Herbarium Horti Bot. Panormitani Flora Sicula com.[municavit] Ag. Todaro [written by Todaro himself]	FI	FI055349			FI055349				n.a.			n.a.
22	PreservedSpecimen	https://list.worldfloraonline.org/wfo-0001443399	https://www.gbif.org/species/7328023	Erica sicula subsp. sicula	Ericales	Ericaceae	Erica	sicula	sicula	subsp.	Erica sicula Guss.	Italy	Sicily	Sicilia [handwritten by Gasparrini himself]				sine die	G. Gasparrini		Herbarium Richard, Legit Gasparrini [handwritten by Gasparrini himself] - Herb. Drake	P	P00419530			P00419530				n.a.			n.a.
232	PreservedSpecimen	https://www.gbif.org/species/7632551	https://list.worldfloraonline.org/wfo-0001362126	Erica sicula subsp. bocquetii (Peșmen) E.C.Nelson	Ericales	Ericaceae	Erica	sicula	bocquetii	subsp.	Erica bocquetii (Peşmen) P.F. Stevens	Türkiye	Antalya	C2, Antalya, Elmalı, Çığlıkara, Tekkeyiğidi- Dokuzgöl arası, katran ormanı, kalkerli arazi (= between Tekkeyidiği and Dokuzgöl, cedar forest, calcareous terrain)	11	9	1992	11.09.1992	A. Güner, A. Dönmez & H. Şağban	11027	Leg. A. Güner 11027, A. Dönmez & H. Şağban, det. H. Şağban, 14.10.1992	HUB				HUB [OŞ, n.d.]				n.a.			n.a.
228	PreservedSpecimen	https://www.gbif.org/species/7632547	https://list.worldfloraonline.org/wfo-0001362122	Erica sicula subsp. bocquetii (Peșmen) E.C.Nelson	Ericales	Ericaceae	Erica	sicula	bocquetii	subsp.	Erica bocquetii (Peşmen) P.F. Stevens	Türkiye	Antalya	Antalya, Elmalı, Çığlıkara, Don Çukuru, 1650 m	25	6	1985	25.06.1985	B. Şarer		Leg. B. Şarer, det. M. Vural 1988	GAZI	GAZI V3398			GAZI V3398				n.a.			n.a.
230	PreservedSpecimen	https://www.gbif.org/species/7632549	https://list.worldfloraonline.org/wfo-0001362124	Erica sicula subsp. bocquetii (Peșmen) E.C.Nelson	Ericales	Ericaceae	Erica	sicula	bocquetii	subsp.	[Erica bocquetii]	Türkiye	Antalya	Elmalı	27	7	1989	27.07.1989	D.C. McClintock, H. Karaca, G.L. Osti, A. Bayraktar, A. Kahveci	R.P73A	Leg. D.C. McClintock, H. Karaca, G.L. Osti, A. Bayraktar, A. Kahveci R.P73A, det. D. McClintock	BM	BM00915298			BM00915298				n.a.			n.a.
169	PreservedSpecimen	https://list.worldfloraonline.org/wfo-0001443399	https://www.gbif.org/species/7328023	Erica sicula subsp. sicula	Ericales	Ericaceae	Erica	sicula	sicula	subsp.	Erica sicula Guss. subsp libanotica (Barb.-Boiss. & Barbey) P.F. Stevens	Türkiye	Antalya	C2, Antalya, Kaş, Kıbrıs Çayı Yaban Hayatı Geliştirme Sahası, Akçay Kemerköy yolu, Kemerköy Mevkii, yol kenarı, kireç taşlı yamaçlar, 800-1000 m (= Kıbrıs River Wildlife Development Area, Akçay Kemerköy road, Kemerköy village, roadside, limestone slopes, alt. 800-1000 m)	5	4	2015	05.04.2015	D. Gülkokan, C. Aykurt, M. Fener	1015	leg. Düriye Gülkokan (1015), C. Aykurt, Mustafa Fener, det. Düriye Gülkokan, Candan Aykurt	AKDU	AKDU3940		Fener D (2018) Kıbrıs Çayı Yaban Hayatı Geliştirme Sahası (Kaş/Antalya) Florası [= The flora of Kıbrıs River wildlife development area (Kaş-Antalya)]. Master Thesis, Akdeniz University (Antalya), 202 pp. (in Turkish); Fener D, Aykurt C (2019) Kıbrıs Çayı yaban hayatı geliştirme sahası (Kaş/Antalya) Florası [= The flora of Kıbrıs River wildlife development area (Kaş-Antalya)]. Biological Diversity…	AKDU3940 [Fener, 2018; Fener & Aykurt, 2019]				n.a.			n.a.
163	PreservedSpecimen	https://list.worldfloraonline.org/wfo-0001443399	https://www.gbif.org/species/7328023	Erica sicula subsp. sicula	Ericales	Ericaceae	Erica	sicula	sicula	subsp.	Erica sicula Guss. ssp. libanotica (C. & W. Barbey) P.F. Stevens	Türkiye	Antalya	C3, Antalya, Beldibi, 20-30 m, kalker uçurum kayalıklar (= 20-30 m a.s.l., limestone cliffs, rocky place) [added later with a black pen]	27	8	1993	27.08.1993	H. Duman, Z. Aytaç & A. Dönmez		Leg. H. Duman, Z. Aytaç & A. Dönmez, Det. H. Duman 1993	GAZI	GAZI5396			GAZI5396				n.a.			n.a.
223	PreservedSpecimen	https://www.gbif.org/species/7632542	https://list.worldfloraonline.org/wfo-0001362117	Erica sicula subsp. bocquetii (Peșmen) E.C.Nelson	Ericales	Ericaceae	Erica	sicula	bocquetii	subsp.	Erica bocquetii (Peşmen) P.F Stevens	Türkiye	Antalya	Antalya, Elmalı, Çığlıkara and Kuğudağı, Cedrus forest, alt 1400-1800 m	12	6	1969	12.06.1969	K. Fitz		Leg. K. Fitz, det. Y. Gemici	EGE	EGE2887			EGE2887				n.a.			n.a.
166	PreservedSpecimen	https://list.worldfloraonline.org/wfo-0001443399	https://www.gbif.org/species/7328023	Erica sicula subsp. sicula	Ericales	Ericaceae	Erica	sicula	sicula	subsp.	Erica sicula Guss.	Türkiye	Antalya	C3, Antalya, Antalya-Kemer arası, kayalık, kuru dere içi, 100 m (= between Antalya and Kemer, rocky place, inside the dry stream, 100 a.s.l)	6	10	1996	06.10.1996	N. Özhatay, E. Özhatay, H. Duman	Iter Anat. 96/265	leg. N. Özhatay, E. Özhatay, H. Duman, Iter Anat. 96/265	ISTE	ISTE72359			ISTE72359				n.a.			n.a.
225	PreservedSpecimen	https://www.gbif.org/species/7632544	https://list.worldfloraonline.org/wfo-0001362119	Erica sicula subsp. bocquetii (Peșmen) E.C.Nelson	Ericales	Ericaceae	Erica	sicula	bocquetii	subsp.	Pentapera bocquetii Peşmen	Türkiye	Antalya	Antalya, Elmalı, Çığlıkara, sedir ormanı, misafirhane civarı (= cedar forest, around the guesthouse)	29	6	1974	29.06.1974	R. Çetik		Leg. R. Çetik	ANK	ANK1948			ANK1948				n.a.			n.a.
7	PreservedSpecimen	https://list.worldfloraonline.org/wfo-0001443399	https://www.gbif.org/species/7328023	Erica sicula subsp. sicula	Ericales	Ericaceae	Erica	sicula	sicula	subsp.	Erica sicula	Italy	Sicily	Sicilia [handwritten by Gussone himself]				sine die	G. Gussone		Legit Gussone [handwritten by Gussone himself] Herbarium Richard - Herb. Drake	P	P00419526			P00419526				n.a.			n.a.
8	PreservedSpecimen	https://list.worldfloraonline.org/wfo-0001443399	https://www.gbif.org/species/7328023	Erica sicula subsp. sicula	Ericales	Ericaceae	Erica	sicula	sicula	subsp.	Erica sicula Nob.	Italy	Sicily	in rupibus calcareis Trapani [handwritten by Gussone himself]				sine die	G. Gussone		Legit Gussone [handwritten by Gussone himself] Herbarium Richard - Herb. Drake	P	P00419527			P00419527				n.a.			n.a.
199	PreservedSpecimen	https://list.worldfloraonline.org/wfo-0001443399	https://www.gbif.org/species/7328023	Erica sicula subsp. sicula	Ericales	Ericaceae	Erica	sicula	sicula	subsp.	Erica sicula	Libya	n.a.	Deep wadi east of Susa, Gebel Akhdar	11	3	1968	11.03.1968	L. Boulos	2167	Loufty Boulos 2167	ULT			Siddiqi MA (1978) Erica sicula. In: Jafri SMH, El-Gadi AA (Eds), Flora of Libya, Vol. 54. Ericaceae. Faculty of Science, Department of Botany, Al-Faateh University, Tripoli, pp. 4-5.	ULT [n.d.], Siddiqi (1978)				n.a.			n.a.
196	PreservedSpecimen	https://list.worldfloraonline.org/wfo-0001443399	https://www.gbif.org/species/7328023	Erica sicula subsp. sicula	Ericales	Ericaceae	Erica	sicula	sicula	subsp.	Pentapera sicula Klotzsch	Libya	Derna	Wadi el-Teir, Gebel Akhdar, c. 24 km W of Derna, along the coastal road to Susa	19	1	1967	19.01.1967	L. Boulos	1173	Loufty Boulos, 1173	LD	LD1577157		Siddiqi MA (1978) Erica sicula. In: Jafri SMH, El-Gadi AA (Eds), Flora of Libya, Vol. 54. Ericaceae. Faculty of Science, Department of Botany, Al-Faateh University, Tripoli, pp. 4-5.	LD1577157, Siddiqi (1978)				n.a.			n.a.
198	PreservedSpecimen	https://list.worldfloraonline.org/wfo-0001443399	https://www.gbif.org/species/7328023	Erica sicula subsp. sicula	Ericales	Ericaceae	Erica	sicula	sicula	subsp.	Pentapera sicula Klotzsch	Libya	Derna	Wadi el-Teir, Gebel Akhdar, c. 24 km W Derna, along the coastal road to Susa	19	1	1967	19.01.1967	L. Boulos	1173	Loufty Boulos, 1173	ULT			Siddiqi MA (1978) Erica sicula. In: Jafri SMH, El-Gadi AA (Eds), Flora of Libya, Vol. 54. Ericaceae. Faculty of Science, Department of Botany, Al-Faateh University, Tripoli, pp. 4-5.	ULT [n.d.], Siddiqi (1978)				n.a.			n.a.
207	PreservedSpecimen	https://list.worldfloraonline.org/wfo-0001443399	https://www.gbif.org/species/7328023	Erica sicula subsp. sicula	Ericales	Ericaceae	Erica	sicula	sicula	subsp.	Erica sicula	Libya	Al Jabal Al Akhdar	15-20 km after [Marsa] Susa along the coastal road to Baida [= Al Bayda], an undershrub in rocks	17	10	1977	17.10.1977	M.A. Siddiqi & E.B. Ratee	22	M.A. Siddiqi & E.B. Rateeb 22	ULT			Siddiqi MA (1978) Erica sicula. In: Jafri SMH, El-Gadi AA (Eds), Flora of Libya, Vol. 54. Ericaceae. Faculty of Science, Department of Botany, Al-Faateh University, Tripoli, pp. 4-5.	ULT [n.d.], Siddiqi (1978)				n.a.			n.a.
186	Occurrence	https://list.worldfloraonline.org/wfo-0001443399	https://www.gbif.org/species/7328023	Erica sicula subsp. sicula	Ericales	Ericaceae	Erica	sicula	sicula	subsp.	Pentapera sicula	Libya	n.a.	‘in the valley of the aqueduct’				Before 1913			n.a.				Béguinot A, Vaccari A (1913c) Schedae ad Floram Lybicam Exsiccatam 48 n° 141.	Béguinot and Vaccari (1913c)				n.a.			n.a.
195	Occurrence	https://list.worldfloraonline.org/wfo-0001443399	https://www.gbif.org/species/7328023	Erica sicula subsp. sicula	Ericales	Ericaceae	Erica	sicula	sicula	subsp.	Pentapera sicula Klotzsch	Libya	Al Jabal Al Akhdar	15-20 km after Susa along the coastal road to Baida [today’s Al Bayda]			1967	1967			n.a.				Siddiqi MA (1978) Erica sicula. In: Jafri SMH, El-Gadi AA (Eds), Flora of Libya, Vol. 54. Ericaceae. Faculty of Science, Department of Botany, Al-Faateh University, Tripoli, pp. 4-5.	Siddiqi (1978)				n.a.			n.a.
162	PreservedSpecimen	https://list.worldfloraonline.org/wfo-0001443399	https://www.gbif.org/species/7328023	Erica sicula subsp. sicula	Ericales	Ericaceae	Erica	sicula	sicula	subsp.	[Erica sicula Guss.]	Türkiye	Antalya	Antalya, vertical crevices of N-facing, calcareous cliff	11	5	1992	11.05.1992	N.J. Turland		N.J. Turland	BM	BM000098081			BM000098081				n.a.			n.a.
211	Occurrence	https://list.worldfloraonline.org/wfo-0001443399	https://www.gbif.org/species/7328023	Erica sicula subsp. sicula	Ericales	Ericaceae	Erica	sicula	sicula	subsp.	Erica sicula subsp. cyrenaica	Libya	n.a.	Wadi Stowah			2007	2007	A.M.B. Nawras		Nawras				Nawras AMB (2007) A study of the vegetation cover in the Wadi (Valley) Stowah region. Master Thesis, Dept. Botany, Faculty of Science, Garyounis University, Libya. (in Arabic).	Nawras (2007)				n.a.			n.a.
200	PreservedSpecimen	https://list.worldfloraonline.org/wfo-0001443399	https://www.gbif.org/species/7328023	Erica sicula subsp. sicula	Ericales	Ericaceae	Erica	sicula	sicula	subsp.	Erica sicula	Libya	Al Jabal Al Akhdar	halfway between Cyrene (Shahat) and Apollonia (Marsa Susa), in Wadi Roseyt, 350 m a.s.l., rocky limestone gorge, in macchia on rocks flowers pale pink, shrub	20	3	1970	20.03.1970	P.H. Davis	50130	P. H. Davis 50130	ULT			Siddiqi MA (1978) Erica sicula. In: Jafri SMH, El-Gadi AA (Eds), Flora of Libya, Vol. 54. Ericaceae. Faculty of Science, Department of Botany, Al-Faateh University, Tripoli, pp. 4-5.	ULT [n.d.], Siddiqi (1978)				n.a.			n.a.
177	PreservedSpecimen	https://list.worldfloraonline.org/wfo-0001443399	https://www.gbif.org/species/7328023	Erica sicula subsp. sicula	Ericales	Ericaceae	Erica	sicula	sicula	subsp.	Erica sicula Guss.	Libya	n.a.	n.a.	18	4	1887	18.04.1887	P.H.W. Taubert	415	P.H.W. Taubert n. 415	G	G00105625			G00105625				n.a.			n.a.
178	PreservedSpecimen	https://list.worldfloraonline.org/wfo-0001443399	https://www.gbif.org/species/7328023	Erica sicula subsp. sicula	Ericales	Ericaceae	Erica	sicula	sicula	subsp.	Erica sicula Guss.	Libya	n.a.	n.a.	18	4	1887	18.04.1887	P.H.W. Taubert	415	P.H.W. Taubert n. 415	G	G00105626			G00105626				n.a.			n.a.
187	PreservedSpecimen	https://list.worldfloraonline.org/wfo-0001443399	https://www.gbif.org/species/7328023	Erica sicula subsp. sicula	Ericales	Ericaceae	Erica	sicula	sicula	subsp.	Erica sicula Guss.	Libya	n.a.	n.a.	9	4	1933	09.04.1933	R. Pampanini	5864	R. Pampanini 5864	G	G00105624			G00105624				n.a.			n.a.
167	PreservedSpecimen	https://list.worldfloraonline.org/wfo-0001443399	https://www.gbif.org/species/7328023	Erica sicula subsp. sicula	Ericales	Ericaceae	Erica	sicula	sicula	subsp.	[Erica sicula Guss.]	Türkiye	Antalya	Antalya	10	5	2003	10.05.2003	R.S. Göktürk & G. Kendir		R.S. Göktürk & G. Kendir	AEF	AEF23009		Güvenç A, Kendir A (2012) The leaf anatomy of some Erica taxa native to Türkiye. Turkish Journal of Botany 36(3): 253-262. https://doi.org/10.3906/bot-1103-1	AEF23009 [Güvenç & Kendir 2012, n.d., specimen not seen]				n.a.			n.a.
65	PreservedSpecimen	https://list.worldfloraonline.org/wfo-0001443399	https://www.gbif.org/species/7328023	Erica sicula subsp. sicula	Ericales	Ericaceae	Erica	sicula	sicula	subsp.	Erica sicula Guss.	Italy	Sicily	Trapani, in rupibus calcareis maritimis			1902	1902	H. Ross		Ross Herbarium Siculum n. 354 - Herb. Drake	P	P00419524			P00419524				n.a.			n.a.
75	PreservedSpecimen	https://list.worldfloraonline.org/wfo-0001443399	https://www.gbif.org/species/7328023	Erica sicula subsp. sicula	Ericales	Ericaceae	Erica	sicula	sicula	subsp.	Pentapera sicula (Guss.) Klotsch	Italy	Sicily	[cultivated individual of unknown origin]			1968	1968			Royal Botanic Garden, Edinburgh. Cultivated Plants. Small pot shrub. Collected in the propagating department. Received from the Director, University Botanic Garden, Cambridge	L	L2594960			L2594960				n.a.			n.a.
205	PreservedSpecimen	https://list.worldfloraonline.org/wfo-0001443399	https://www.gbif.org/species/7328023	Erica sicula subsp. sicula	Ericales	Ericaceae	Erica	sicula	sicula	subsp.	Erica sicula subsp. cyrenaica	Libya	Al Jabal Al Akhdar	Tra Cirene e Apollonia [= Marsa Susa]	13	5	1974	13.05.1974	S. Brullo & F. Furnari		S. Brullo & F. Furnari	G	G00190600	[isotype]		G00190600 [isotype]				n.a.			n.a.
141	PreservedSpecimen	https://list.worldfloraonline.org/wfo-0001443399	https://www.gbif.org/species/7328023	Erica sicula subsp. sicula	Ericales	Ericaceae	Erica	sicula	sicula	subsp.	Erica sicula	Cyprus	Kyrenia	Alevkaya Esentepe yolu (= road to Esentepe) 500 m a.s.l.	23	4	2006	23.04.2006	S. Gücel		S. Gücel	NEUN	NEUN0183			NEUN0183				n.a.			n.a.
142	PreservedSpecimen	https://list.worldfloraonline.org/wfo-0001443399	https://www.gbif.org/species/7328023	Erica sicula subsp. sicula	Ericales	Ericaceae	Erica	sicula	sicula	subsp.	Erica sicula	Cyprus	Kyrenia	Esentepe yolu (= road to Esentepe) 400 m a.s.l.	23	4	2006	23.04.2006	S. Gücel		S. Gücel	NEUN	NEUN2750			NEUN2750				n.a.			n.a.
35	PreservedSpecimen	https://list.worldfloraonline.org/wfo-0001443399	https://www.gbif.org/species/7328023	Erica sicula subsp. sicula	Ericales	Ericaceae	Erica	sicula	sicula	subsp.	Pentapera sicula Klotzsch	Italy	Sicily	[culta in] Hort.[o] Bot.[anico] Haun.[iense]	25	5	1868	25.05.1868			Sem.[ina] ex Hort.[o] Genuensi [or Genevensi] [probably written by H. Kiærskou]	C				C [n.d.]				n.a.			n.a.
206	PreservedSpecimen	https://list.worldfloraonline.org/wfo-0001443399	https://www.gbif.org/species/7328023	Erica sicula subsp. sicula	Ericales	Ericaceae	Erica	sicula	sicula	subsp.	Erica sicula	Libya	Al Qubbah	Wadi al-Agar, about 14 km from [Marsa] Susa on the way to Derna	24	5	1977	24.05.1977	S. Al-Faruqi		Shamin Al-Faruqi, 1388g	ULT			Siddiqi MA (1978) Erica sicula. In: Jafri SMH, El-Gadi AA (Eds), Flora of Libya, Vol. 54. Ericaceae. Faculty of Science, Department of Botany, Al-Faateh University, Tripoli, pp. 4-5.	ULT [n.d.], Siddiqi (1978)				n.a.			n.a.
4	PreservedSpecimen	https://list.worldfloraonline.org/wfo-0001443399	https://www.gbif.org/species/7328023	Erica sicula subsp. sicula	Ericales	Ericaceae	Erica	sicula	sicula	subsp.	Erica sicula	Italy	Sicily	n.a.			1827	1827			sine coll. [cultivè dans le] j.[ardin botanique] de Palerme	G	G00323950			G00323950				n.a.			n.a.
5	PreservedSpecimen	https://list.worldfloraonline.org/wfo-0001443399	https://www.gbif.org/species/7328023	Erica sicula subsp. sicula	Ericales	Ericaceae	Erica	sicula	sicula	subsp.	Erica sicula Guss.	Italy	Sicily	n.a.				sine die [1828 or earlier]	G. Gussone		sine coll. [sent by] Gussone [on] 1828 [prob. written by A. De Candolle]	G	G00323951			G00323951				n.a.			n.a.
59	PreservedSpecimen	https://list.worldfloraonline.org/wfo-0001443399	https://www.gbif.org/species/7328023	Erica sicula subsp. sicula	Ericales	Ericaceae	Erica	sicula	sicula	subsp.	[Erica sicula Guss.]	Italy	Sicily	Trapani, rupi calcaree			1890	1890	A. Todaro		Todaro	BOLO				BOLO [Erbario Generale, n.d.]				n.a.			n.a.
38	PreservedSpecimen	https://list.worldfloraonline.org/wfo-0001443399	https://www.gbif.org/species/7328023	Erica sicula subsp. sicula	Ericales	Ericaceae	Erica	sicula	sicula	subsp.	Erica sicula Guss.	Italy	Sicily	In rupibus calcareis, Trapani, Sicilia		5		Majo	A. Todaro		Todaro Flora Sicula Exsiccata [legit] Todaro	AMD	AMD67784			AMD67784				n.a.			n.a.
43	PreservedSpecimen	https://list.worldfloraonline.org/wfo-0001443399	https://www.gbif.org/species/7328023	Erica sicula subsp. sicula	Ericales	Ericaceae	Erica	sicula	sicula	subsp.	Erica sicula Guss.	Italy	Sicily	In rupibus calcareis, Trapani, Sicilia		5		Majo	A. Todaro		Todaro Flora Sicula Exsiccata [legit] Todaro	L	L2594950			L2594950				n.a.			n.a.
44	PreservedSpecimen	https://list.worldfloraonline.org/wfo-0001443399	https://www.gbif.org/species/7328023	Erica sicula subsp. sicula	Ericales	Ericaceae	Erica	sicula	sicula	subsp.	Erica sicula Guss.	Italy	Sicily	In rupibus calcareis, Trapani, Sicilia		5		Majo	A. Todaro		Todaro Flora Sicula Exsiccata [legit] Todaro	L	L2594956			L2594956				n.a.			n.a.
45	PreservedSpecimen	https://list.worldfloraonline.org/wfo-0001443399	https://www.gbif.org/species/7328023	Erica sicula subsp. sicula	Ericales	Ericaceae	Erica	sicula	sicula	subsp.	Erica sicula Guss.	Italy	Sicily	In rupibus calcareis, Trapani, Sicilia		5		Majo	A. Todaro		Todaro Flora Sicula Exsiccata [legit] Todaro	L	L2594959			L2594959				n.a.			n.a.
46	PreservedSpecimen	https://list.worldfloraonline.org/wfo-0001443399	https://www.gbif.org/species/7328023	Erica sicula subsp. sicula	Ericales	Ericaceae	Erica	sicula	sicula	subsp.	Erica sicula Guss. (Pentapera)	Italy	Sicily	In rupibus calcareis, Trapani, Sicilia		5		Majo	A. Todaro		Todaro Hb L.Giraudias (ex E.N.S.)	P	P00288831			P00288831				n.a.			n.a.
161	PreservedSpecimen	https://list.worldfloraonline.org/wfo-0001443399	https://www.gbif.org/species/7328023	Erica sicula subsp. sicula	Ericales	Ericaceae	Erica	sicula	sicula	subsp.	Erica sicula Boiss. subsp. libanotica (C. & N. Barbey) P.F. Stevens	Türkiye	Antalya	Antalya, Kemer, maki (= maquis)	2	4	1984	02.04.1984	Y. Akman		Y. Akman	ANK	ANK13610			ANK13610				n.a.			n.a.
73	PreservedSpecimen	https://list.worldfloraonline.org/wfo-0001443399	https://www.gbif.org/species/7328023	Erica sicula subsp. sicula	Ericales	Ericaceae	Erica	sicula	sicula	subsp.	Erica sicula Guss.	Italy	Sicily	fra le rupi prospicienti il mare di Monte Cofano, presso Trapani		5	1904	5.1904	A. Ponzo		A. Ponzo in Herb. Guadagno	PI	PI055698			PI055698	38.1073	12.6673	>1000	38.10726 N, 12.66726 E	H. El Zein in Pasta et al.	2024	Historical confirmed
